# Supplementary material for: CA9‐Targeted PET Imaging for Noninvasive Discrimination of Clear Cell Renal Cell Carcinoma and Associated Tumor Biological Features
Source: Adv Sci (Weinh). 2026 Jul 20:e76622. Online ahead of print. doi: 10.1002/advs.76622 (PMC13383157; doi:10.1002/advs.76622)
Supplement: Supplementary file 2 — Supporting File 2: advs76622‐sup‐0002‐TableS1.xlsx. [file ADVS-9999-e76622-s002.xlsx]

## Sheet: Sheet1
Table S1. Differential expressed gene comparing tumor tissues with matched adjacent normal kidney tissues
Gene	logFC	AveExpr	t	P.Value	adj.P.Val	B
DDB2	9.06006	10.9038	16.3922	2.51164e-50	1.68845e-48	103.53
CD40	17.2622	21.8964	15.7637	3.13202e-47	1.9228e-45	96.4336
PML	5.50122	8.99471	15.7281	4.67582e-47	2.84411e-45	96.0348
SAP30	12.6627	13.9126	15.6335	1.3518e-46	8.08998e-45	94.9782
KXD1	3.44045	7.24279	15.4704	8.39243e-46	4.85625e-44	93.161
FUT11	9.57083	13.2254	15.3981	1.88001e-45	1.0753e-43	92.3584
TRPV2	5.0798	6.16607	15.1508	2.92753e-44	1.59903e-42	89.6263
TRADD	12.9466	18.726	14.9859	1.80548e-43	9.60557e-42	87.8162
SLC1A4	4.38145	5.37993	14.9467	2.77851e-43	1.45993e-41	87.3873
LDHA	211.192	284.24	14.8242	1.0663e-42	5.4674e-41	86.0492
RFC2	7.21748	12.6648	14.7573	2.21597e-42	1.12458e-40	85.3215
SLC16A3	21.8492	22.5134	14.7405	2.66503e-42	1.35132e-40	85.1379
EGLN3	79.2691	74.2883	14.6873	4.76279e-42	2.39145e-40	84.5603
EHD2	77.1781	88.6546	14.6272	9.16547e-42	4.54655e-40	83.9091
VIM	309.394	330.465	14.6253	9.35919e-42	4.63877e-40	83.8883
MLKL	3.6433	4.46951	14.5429	2.29062e-41	1.11122e-39	82.9979
PDLIM1	64.0589	86.1411	14.5358	2.47431e-41	1.1974e-39	82.9212
PTPRE	2.78478	3.7047	14.5019	3.57573e-41	1.71644e-39	82.5549
AC083855.2	4.63094	4.68031	14.3624	1.61613e-40	7.65881e-39	81.0545
ARHGDIB	95.4272	128.073	14.2887	3.57626e-40	1.6708e-38	80.2645
ARRB2	10.0853	14.2801	14.259	4.92129e-40	2.29019e-38	79.947
IFNGR2	16.8938	29.3837	14.1331	1.90103e-39	8.67684e-38	78.603
ADPGK	5.06125	10.336	13.931	1.64133e-38	7.21978e-37	76.4593
SHMT2	36.7074	44.5531	13.8928	2.46177e-38	1.07729e-36	76.0562
SFXN3	11.9549	19.147	13.876	2.94314e-38	1.2851e-36	75.8786
SLC15A4	13.6235	17.2341	13.7779	8.31164e-38	3.59487e-36	74.8464
MOB3A	11.0974	19.4818	13.7706	8.98102e-38	3.87593e-36	74.7693
RHBDF2	6.28981	7.72736	13.7695	9.08282e-38	3.91702e-36	74.7581
STX4	8.80939	14.6938	13.7574	1.0328e-37	4.44111e-36	74.6304
RNF149	12.1647	18.6606	13.738	1.26706e-37	5.42098e-36	74.4271
ARHGAP25	4.40205	5.66101	13.7259	1.4392e-37	6.15306e-36	74.3005
CA9	136.936	123.122	13.7192	1.54438e-37	6.58851e-36	74.2304
COLGALT1	21.8181	28.6917	13.6831	2.25941e-37	9.59073e-36	73.8521
NUP62	4.01968	9.35326	13.6637	2.77322e-37	1.17132e-35	73.6484
PYGL	11.7044	14.0875	13.6594	2.90009e-37	1.22403e-35	73.6039
TMCC1	9.82722	12.6467	13.6574	2.96133e-37	1.24811e-35	73.5831
TAPBP	59.8011	81.9076	13.6103	4.86041e-37	2.02269e-35	73.0905
ZNF395	52.4675	56.0635	13.5542	8.75167e-37	3.58927e-35	72.5058
DGKZ	4.83392	7.52412	13.5305	1.1223e-36	4.5807e-35	72.2586
PFKP	45.2773	55.8014	13.5095	1.39853e-36	5.68469e-35	72.0399
PPP1R18	13.8927	18.6845	13.4054	4.14402e-36	1.65613e-34	70.9601
NOL3	33.473	32.948	13.3847	5.14209e-36	2.04812e-34	70.7456
RGS19	5.94526	7.83057	13.3138	1.07426e-35	4.23062e-34	70.0133
YWHAH	37.8902	82.0521	13.3029	1.20255e-35	4.72022e-34	69.9011
PCGF1	4.83416	8.80653	13.2828	1.48168e-35	5.79289e-34	69.6937
CASP1	6.31493	8.23239	13.2081	3.20916e-35	1.24161e-33	68.9255
STARD3	3.08849	7.65567	13.2071	3.24212e-35	1.25273e-33	68.9154
POLR1D	3.37368	7.58244	13.1301	7.18022e-35	2.737e-33	68.1252
TNFRSF10B	14.5039	20.5858	13.0401	1.81118e-34	6.82085e-33	67.2057
EDA2R	4.58251	5.20198	12.9808	3.32356e-34	1.23986e-32	66.6025
TYMS	2.56347	3.09754	12.9799	3.35418e-34	1.24971e-32	66.5934
CAV2	20.0768	24.5641	12.9637	3.95914e-34	1.47234e-32	66.4286
TMEM140	27.5094	41.1517	12.9547	4.34257e-34	1.6109e-32	66.3367
CXCR4	86.7876	91.1206	12.9086	6.95503e-34	2.564e-32	65.8687
SQOR	9.40056	14.5275	12.8607	1.13264e-33	4.13956e-32	65.3842
SEMA5B	19.8174	19.1013	12.8547	1.20486e-33	4.39812e-32	65.3228
SAP30BP	2.95124	7.36075	12.8073	1.95087e-33	7.08211e-32	64.844
NETO2	9.71272	9.65595	12.7984	2.13597e-33	7.73989e-32	64.7539
SNX33	8.82869	13.4421	12.7872	2.39333e-33	8.65665e-32	64.6409
RIN3	3.13815	4.5952	12.7863	2.41394e-33	8.72586e-32	64.6324
BAX	12.4154	20.0303	12.7844	2.4609e-33	8.89019e-32	64.6132
PSMB8	28.9938	39.3573	12.7752	2.70248e-33	9.74515e-32	64.5202
CDK18	41.7776	46.5648	12.7679	2.90966e-33	1.04795e-31	64.4468
HLA-B	783.136	963.572	12.7518	3.42555e-33	1.22929e-31	64.2846
ELMO1	3.64516	4.62658	12.7467	3.60721e-33	1.29292e-31	64.2333
NEK6	24.6466	29.5379	12.7342	4.09264e-33	1.46338e-31	64.1079
YBX3	24.1778	34.4302	12.7278	4.36976e-33	1.56059e-31	64.0428
BID	3.35854	5.88209	12.7253	4.48056e-33	1.59824e-31	64.0179
CASP4	5.60628	8.98116	12.6774	7.27511e-33	2.57038e-31	63.5364
WIPF1	7.68552	11.2294	12.6738	7.54362e-33	2.66366e-31	63.5004
FAM219A	5.66154	9.93427	12.6591	8.7486e-33	3.07817e-31	63.3531
PRDM1	4.97951	5.63962	12.6354	1.11092e-32	3.89721e-31	63.1158
AEN	4.24517	6.35321	12.5954	1.66169e-32	5.81561e-31	62.7159
P4HA1	37.7672	49.6407	12.5541	2.51813e-32	8.75117e-31	62.3029
IFI16	15.2297	20.84	12.5482	2.6706e-32	9.2702e-31	62.2445
MYO9B	5.11706	8.38103	12.5462	2.72489e-32	9.45311e-31	62.2246
ZC3HC1	5.2279	10.2623	12.529	3.2376e-32	1.11926e-30	62.0533
DOK1	2.82331	4.47581	12.5242	3.40018e-32	1.1741e-30	62.0046
NDUFA4L2	590.761	534.918	12.5223	3.46496e-32	1.19577e-30	61.9859
STK10	4.10194	6.69379	12.5071	4.03583e-32	1.38714e-30	61.8344
MCM5	3.95877	7.09626	12.5025	4.22482e-32	1.45126e-30	61.7889
BHLHE41	33.3183	35.1654	12.5015	4.26538e-32	1.46435e-30	61.7795
N4BP2L1	2.66858	3.96207	12.4901	4.78106e-32	1.63666e-30	61.6661
RNF130	2.69792	7.47849	12.4845	5.06099e-32	1.73049e-30	61.6096
PFKFB4	4.36281	4.86356	12.4817	5.20301e-32	1.77803e-30	61.5821
TNFRSF1A	22.509	43.4417	12.4799	5.29794e-32	1.80839e-30	61.5641
HLA-A	546.146	721.77	12.4628	6.28365e-32	2.14116e-30	61.3947
ADAP2	4.89577	6.11045	12.4158	1.00506e-31	3.39749e-30	60.9282
DARS1	22.9524	40.3873	12.3805	1.42963e-31	4.80535e-30	60.5782
FBXO17	14.4856	19.6146	12.3488	1.96017e-31	6.57006e-30	60.2647
TBXAS1	3.82943	4.88835	12.3201	2.60636e-31	8.68208e-30	59.9818
FAM78A	2.61873	2.91817	12.2815	3.82509e-31	1.26778e-29	59.6008
WWC3	5.26906	11.0521	12.2756	4.05401e-31	1.34141e-29	59.5431
MGAT1	9.07481	19.5802	12.2742	4.10923e-31	1.35893e-29	59.5296
SPAG4	20.2422	19.3406	12.2562	4.91566e-31	1.62291e-29	59.3517
PPP1R9B	9.1748	19.4124	12.2259	6.63234e-31	2.17397e-29	59.0543
HCLS1	13.1105	16.1699	12.1829	1.01408e-30	3.28235e-29	58.6326
TYK2	6.00588	12.3356	12.1719	1.13076e-30	3.64611e-29	58.5245
GGTA1	3.62785	4.45722	12.156	1.32254e-30	4.25987e-29	58.3689
ANXA4	54.062	68.2918	12.1431	1.50148e-30	4.81794e-29	58.2429
SH3BP2	10.0028	13.0815	12.1351	1.62443e-30	5.20405e-29	58.1648
ATG12	2.69313	4.97862	12.1275	1.74977e-30	5.59655e-29	58.091
COL23A1	62.9029	57.6723	12.0979	2.34318e-30	7.46638e-29	57.801
APBB1IP	13.6227	15.093	12.0746	2.94428e-30	9.33668e-29	57.5743
SIRPA	32.0628	44.994	12.0585	3.44878e-30	1.09074e-28	57.4173
SH3GL1	12.3636	21.5325	12.0278	4.65649e-30	1.46646e-28	57.1192
TSPAN4	10.2339	16.8368	12.0271	4.69167e-30	1.47676e-28	57.1117
GRAMD1A	7.79924	12.0997	12.0004	6.08861e-30	1.90737e-28	56.853
HLA-E	281.161	498.152	11.9934	6.52574e-30	2.04001e-28	56.7841
CYBC1	4.67828	8.84458	11.9875	6.9094e-30	2.15767e-28	56.7274
VEGFA	113.65	110.719	11.9584	9.17741e-30	2.85692e-28	56.4456
VSIR	10.2118	16.6843	11.9466	1.03054e-29	3.20136e-28	56.3305
SLFN13	4.20267	4.88846	11.9345	1.15871e-29	3.59387e-28	56.2142
GMFG	20.1494	25.4719	11.934	1.1646e-29	3.61026e-28	56.2091
CNOT9	2.66256	7.46217	11.9161	1.38682e-29	4.28795e-28	56.0358
EHBP1L1	6.62923	9.58876	11.9094	1.48042e-29	4.56392e-28	55.9709
TTC31	2.93969	6.17531	11.8815	1.94172e-29	5.96951e-28	55.7017
ABHD17A	3.12381	5.84859	11.8795	1.97942e-29	6.07599e-28	55.6826
RHOG	16.4924	31.1702	11.8794	1.98249e-29	6.08226e-28	55.681
CSK	6.72652	12.9984	11.8431	2.81887e-29	8.59063e-28	55.3316
PHKA2	9.51312	11.2307	11.8418	2.85484e-29	8.69578e-28	55.3191
CCM2	3.71435	6.45905	11.8314	3.15845e-29	9.60088e-28	55.2187
PLK2	21.7614	25.0658	11.8143	3.72787e-29	1.12741e-27	55.0542
RNF113A	4.42273	11.1434	11.7877	4.82155e-29	1.45079e-27	54.7989
LINC02188	2.73839	2.62211	11.7854	4.92835e-29	1.48142e-27	54.7771
ANGPTL4	349.441	320.098	11.7647	6.01982e-29	1.80312e-27	54.5786
APOBEC3C	20.6383	24.3893	11.7301	8.41273e-29	2.50598e-27	54.2464
GAPDH	629.823	970.475	11.7027	1.09455e-28	3.25229e-27	53.9852
DPP9	6.40465	9.36669	11.6989	1.13559e-28	3.37254e-27	53.9486
PALD1	6.45224	7.8468	11.6984	1.14162e-28	3.38706e-27	53.9434
LCP2	6.0901	6.98314	11.686	1.28606e-28	3.80991e-27	53.8251
RACK1	170.931	282.408	11.6806	1.35468e-28	4.00918e-27	53.7736
MYDGF	32.401	52.9402	11.6779	1.38997e-28	4.11159e-27	53.748
LILRB1	3.01685	3.11125	11.6426	1.9522e-28	5.74607e-27	53.4109
PDK1	3.88673	4.79361	11.6353	2.09248e-28	6.15287e-27	53.3421
LAMA4	13.6332	14.561	11.626	2.28792e-28	6.71761e-27	53.2535
PREX1	8.73581	12.8855	11.6185	2.45919e-28	7.20979e-27	53.1818
ABCG1	7.53336	11.9278	11.6028	2.85779e-28	8.34136e-27	53.0328
DAZAP1	3.10877	8.25385	11.5905	3.21573e-28	9.36769e-27	52.9157
CORO1C	15.1858	27.093	11.5868	3.33168e-28	9.69121e-27	52.8805
GUCY1B1	11.1178	18.2362	11.581	3.52014e-28	1.02244e-26	52.8259
BARX2	11.8638	12.6668	11.5741	3.76188e-28	1.09159e-26	52.76
B2M	483.498	740.606	11.563	4.18454e-28	1.21186e-26	52.6543
TMSB10	2180.32	2594.81	11.5607	4.27584e-28	1.2377e-26	52.6329
SLFN11	7.53053	9.89319	11.5416	5.13063e-28	1.47865e-26	52.4521
PAG1	3.62458	4.71775	11.5382	5.29901e-28	1.52644e-26	52.42
STC2	23.3672	22.1841	11.5252	6.00253e-28	1.72408e-26	52.2963
SEPTIN9	10.9274	24.5482	11.5206	6.27266e-28	1.79993e-26	52.2527
YEATS2	3.16541	5.5059	11.5131	6.73397e-28	1.92858e-26	52.1822
MAP4K4	8.18537	13.319	11.498	7.78014e-28	2.22391e-26	52.039
RBM3	18.753	37.9596	11.4912	8.29839e-28	2.36977e-26	51.975
AC138207.5	4.29747	4.71865	11.4894	8.4423e-28	2.40855e-26	51.9579
OGFR	6.89848	12.4368	11.4884	8.52432e-28	2.42962e-26	51.9483
LAT2	3.22677	3.76489	11.4843	8.85805e-28	2.52232e-26	51.9102
HPCAL1	28.6947	36.2301	11.4733	9.83972e-28	2.79381e-26	51.8059
UBC	121.93	264.755	11.4656	1.05861e-27	3.00144e-26	51.7334
CARD16	4.87493	6.03851	11.4637	1.07751e-27	3.05356e-26	51.7158
SELPLG	9.44532	11.266	11.4611	1.10538e-27	3.12955e-26	51.6905
LGALS9	7.01172	8.09988	11.451	1.21665e-27	3.43315e-26	51.5953
GIT1	5.77862	13.841	11.4505	1.22197e-27	3.44651e-26	51.591
SMYD2	6.9902	13.6849	11.4395	1.35598e-27	3.81183e-26	51.4878
HK2	16.7169	16.4661	11.4359	1.40334e-27	3.94122e-26	51.4537
LIX1L	5.45255	11.7354	11.4273	1.52337e-27	4.26823e-26	51.3723
PLAAT3	22.3022	39.5432	11.4049	1.88409e-27	5.25169e-26	51.1614
ENPP3	79.7825	73.6701	11.4011	1.95291e-27	5.4384e-26	51.1258
RNF135	6.64034	17.8009	11.3576	2.94637e-27	8.14391e-26	50.7178
HSPB8	57.3412	66.7334	11.3573	2.95572e-27	8.16215e-26	50.7147
CCDC127	2.54034	4.60781	11.3448	3.3246e-27	9.15953e-26	50.598
GIMAP4	27.2657	41.7999	11.3418	3.42015e-27	9.4184e-26	50.5699
MYO1F	4.11257	4.47957	11.3369	3.58124e-27	9.84832e-26	50.5243
CAV1	59.4037	68.7837	11.3154	4.38932e-27	1.19928e-25	50.3224
KRBA1	11.6447	12.1925	11.311	4.57248e-27	1.24761e-25	50.2819
TRAF3IP2	3.23883	5.79802	11.31	4.61767e-27	1.25878e-25	50.2721
ENTPD1	2.64641	4.42617	11.2956	5.28744e-27	1.4374e-25	50.1378
TNIP1	41.5687	75.0649	11.2882	5.67156e-27	1.54042e-25	50.0682
ENO2	45.0569	45.3374	11.2869	5.74092e-27	1.55855e-25	50.0561
ACLY	51.7202	78.0743	11.2773	6.28226e-27	1.70318e-25	49.9667
NCOR2	7.85835	15.245	11.255	7.75003e-27	2.09251e-25	49.7585
PRKD2	5.03397	11.7728	11.2446	8.54097e-27	2.30397e-25	49.6621
CD276	8.35462	13.849	11.2329	9.53928e-27	2.56628e-25	49.5524
SIPA1	7.04555	12.3352	11.2303	9.76809e-27	2.62664e-25	49.5289
CDCA2	6.24217	5.84293	11.2191	1.0855e-26	2.90971e-25	49.4243
NMI	4.32064	7.94661	11.2087	1.19663e-26	3.19893e-25	49.3276
SIRT2	3.44859	11.0655	11.2051	1.2378e-26	3.306e-25	49.294
LMF2	14.8755	31.8383	11.188	1.45279e-26	3.86806e-25	49.1352
MED10	6.33208	13.8553	11.1778	1.59753e-26	4.24582e-25	49.041
CSPG4	16.456	17.3653	11.1609	1.87063e-26	4.94289e-25	48.8845
RAD23A	10.9371	32.9357	11.1534	2.00699e-26	5.29615e-25	48.8147
ADM	84.4814	89.3931	11.1456	2.1596e-26	5.69635e-25	48.742
TRIM21	7.608	17.1722	11.1303	2.48911e-26	6.54804e-25	48.6012
BAZ1A	2.89056	4.74555	11.1111	2.97793e-26	7.79944e-25	48.4234
CEMIP2	8.85529	14.2792	11.1053	3.14231e-26	8.22272e-25	48.3701
CD200	10.6676	14.1549	11.1042	3.17653e-26	8.30861e-25	48.3593
PXDC1	17.2367	28.5157	11.1037	3.18991e-26	8.33993e-25	48.3552
SPARC	436.358	551.173	11.0951	3.45705e-26	9.01458e-25	48.2754
TNFRSF14	17.4386	20.1547	11.0915	3.57439e-26	9.31236e-25	48.2423
PRKCSH	25.8604	63.6566	11.088	3.69198e-26	9.61029e-25	48.2102
CDKN2C	6.04838	8.35439	11.0806	3.95676e-26	1.02681e-24	48.1415
FAM110A	2.5283	4.33636	11.08	3.97702e-26	1.03161e-24	48.1364
ATF4	46.0194	89.0612	11.0788	4.02234e-26	1.04246e-24	48.1252
RELB	5.13796	8.88525	11.0691	4.40431e-26	1.13847e-24	48.0352
LPCAT1	36.9238	40.3239	11.0677	4.46029e-26	1.15244e-24	48.0227
SLC16A1	15.2872	18.1055	11.0676	4.46463e-26	1.15306e-24	48.0218
AC108463.1	3.19007	3.54509	11.0573	4.91489e-26	1.2655e-24	47.9265
DGCR5	3.76116	3.52192	11.0556	4.99307e-26	1.28507e-24	47.9108
BTN3A2	14.9813	18.1225	11.0545	5.04111e-26	1.29687e-24	47.9013
SEL1L3	16.1848	21.6367	11.0472	5.39819e-26	1.38694e-24	47.8335
LY86	9.61122	10.5651	11.041	5.71691e-26	1.46819e-24	47.7766
FHOD1	4.28691	6.64242	11.032	6.21237e-26	1.59336e-24	47.6942
ARPC5	6.52907	15.7332	11.0297	6.34835e-26	1.62684e-24	47.6727
MPV17	4.61307	11.0071	11.0185	7.04037e-26	1.8034e-24	47.5701
FAF2	5.51785	14.9338	11.016	7.20918e-26	1.84584e-24	47.5466
GPSM3	14.8405	18.2846	11.0098	7.63395e-26	1.95208e-24	47.4898
NCK1	3.21411	6.53161	10.9966	8.62159e-26	2.19989e-24	47.3692
CAPN15	3.74959	5.81039	10.9889	9.26446e-26	2.35886e-24	47.2979
LEMD2	2.8503	7.09695	10.988	9.33518e-26	2.37585e-24	47.2903
MCAM	51.0529	60.866	10.971	1.09328e-25	2.76989e-24	47.1337
PTPN12	10.3409	20.6392	10.9709	1.09347e-25	2.76989e-24	47.1335
STOM	61.7532	140.19	10.9645	1.1604e-25	2.93318e-24	47.0746
RASA3	5.98017	8.80568	10.9601	1.2082e-25	3.0527e-24	47.0346
LTBR	12.4556	23.0017	10.945	1.38951e-25	3.50485e-24	46.8959
EFHD2	19.4504	28.535	10.9416	1.4336e-25	3.61299e-24	46.865
C4orf47	4.60516	5.02686	10.9352	1.52109e-25	3.82862e-24	46.8062
TAF11	3.9505	10.9643	10.9272	1.63793e-25	4.11749e-24	46.7329
SLC25A43	5.39536	10.6912	10.9243	1.68176e-25	4.22409e-24	46.7067
MED15	4.08078	9.03391	10.9089	1.93749e-25	4.86024e-24	46.5663
MIR210HG	10.962	10.9452	10.908	1.95409e-25	4.89983e-24	46.5579
DLGAP4	3.55664	8.47622	10.903	2.04655e-25	5.12732e-24	46.512
HLA-F	27.1171	29.7749	10.8986	2.13141e-25	5.3377e-24	46.4718
GPR4	14.2902	17.6079	10.8922	2.25963e-25	5.65402e-24	46.4138
C1orf162	10.2162	11.4944	10.8751	2.64359e-25	6.59255e-24	46.2583
HILPDA	92.2198	85.1494	10.8744	2.66068e-25	6.63239e-24	46.2519
TYMP	22.3906	23.1144	10.8723	2.71288e-25	6.75684e-24	46.2326
GMIP	4.09702	5.59197	10.8623	2.97567e-25	7.40516e-24	46.1409
UBE2L6	31.8704	56.1782	10.8592	3.05922e-25	7.6099e-24	46.1135
CYRIA	2.63702	3.6526	10.8449	3.48841e-25	8.64854e-24	45.9833
PLXND1	20.7313	28.2	10.8299	4.00433e-25	9.8905e-24	45.8466
PSMB8-AS1	2.76091	3.83425	10.8143	4.61844e-25	1.13789e-23	45.7051
NR1H3	4.80768	8.66953	10.807	4.93787e-25	1.21559e-23	45.6389
DDX41	14.8646	27.1602	10.8	5.26393e-25	1.29425e-23	45.5755
INO80E	4.61002	7.36741	10.7948	5.5215e-25	1.35645e-23	45.5281
EEF1D	2.80126	6.25312	10.7932	5.60041e-25	1.3747e-23	45.514
PRDX4	35.516	52.7507	10.7906	5.73535e-25	1.40724e-23	45.4904
ABCD1	3.60175	6.60967	10.7843	6.07484e-25	1.48931e-23	45.4334
DGKD	4.44563	5.19936	10.7819	6.20964e-25	1.52111e-23	45.4117
TUBB	58.3317	124.181	10.7785	6.4062e-25	1.56796e-23	45.3808
TNFRSF1B	14.7735	21.7433	10.7752	6.60278e-25	1.61408e-23	45.3508
FLI1	3.75014	6.04845	10.7634	7.35484e-25	1.79203e-23	45.2439
BNIP3	34.8184	48.3284	10.7618	7.4653e-25	1.8182e-23	45.2291
UBE2D2	11.3153	31.4171	10.7551	7.93555e-25	1.93194e-23	45.1686
ABI3	6.88448	12.0739	10.7507	8.26096e-25	2.00705e-23	45.1287
RNF145	13.2856	25.635	10.7475	8.50107e-25	2.06454e-23	45.1003
ARHGAP17	2.57695	6.48753	10.7427	8.88628e-25	2.15633e-23	45.0564
PLEKHO2	10.2191	18.3261	10.7392	9.17223e-25	2.2239e-23	45.025
EIF2B1	3.56993	13.8072	10.73	9.97268e-25	2.41109e-23	44.9421
FMNL3	4.11677	6.55921	10.7049	1.25333e-24	3.0118e-23	44.7156
MGRN1	6.67369	13.3356	10.703	1.27537e-24	3.06228e-23	44.6983
PRXL2C	3.29893	7.52493	10.6925	1.40204e-24	3.35964e-23	44.6044
PHYKPL	6.91734	9.22017	10.6836	1.52068e-24	3.63222e-23	44.5239
DEPP1	108.592	124.377	10.6828	1.53223e-24	3.65687e-23	44.5164
LILRB2	3.52139	3.99083	10.6791	1.58454e-24	3.77716e-23	44.4831
TPI1	198.399	373.324	10.6787	1.59035e-24	3.78949e-23	44.4795
SPATA18	7.58539	9.89004	10.6741	1.6572e-24	3.94244e-23	44.4387
TTYH3	36.5728	44.7052	10.67	1.72046e-24	4.08967e-23	44.4016
PTPN18	6.42171	16.4689	10.6621	1.84814e-24	4.38791e-23	44.3306
GJC1	4.47881	4.71768	10.6604	1.87683e-24	4.45425e-23	44.3154
MPI	4.53745	9.0823	10.6539	1.99101e-24	4.71957e-23	44.2568
GRK6	2.554	5.89732	10.6526	2.01517e-24	4.77495e-23	44.2449
AP3S1	10.298	18.8997	10.6445	2.1679e-24	5.12457e-23	44.1725
SCD	85.2399	87.2659	10.6379	2.30147e-24	5.43598e-23	44.1132
SERPINB9	5.88886	8.7924	10.6308	2.45462e-24	5.78623e-23	44.0494
TYROBP	86.0648	92.0638	10.6298	2.47637e-24	5.82825e-23	44.0406
ADPRS	14.0659	29.3179	10.6135	2.87077e-24	6.73514e-23	43.8942
GYPC	9.68953	17.8054	10.6051	3.09579e-24	7.24875e-23	43.8194
TRAF2	3.24166	5.90297	10.6016	3.19655e-24	7.48173e-23	43.7876
ARHGEF6	5.82802	9.58588	10.5993	3.26199e-24	7.6259e-23	43.7675
BMP1	6.40218	8.04156	10.5992	3.26638e-24	7.63315e-23	43.7662
INPP5D	4.79902	6.31485	10.5923	3.47483e-24	8.11071e-23	43.7049
ITGB2	20.5227	22.8389	10.5864	3.66621e-24	8.54065e-23	43.6518
KDM3A	3.15559	6.58708	10.5859	3.68097e-24	8.57167e-23	43.6478
SPI1	14.3903	16.1421	10.5758	4.03463e-24	9.3805e-23	43.5569
RASAL3	3.66601	3.88972	10.5756	4.04149e-24	9.39279e-23	43.5552
SEMA6A	8.09237	9.93022	10.5742	4.09293e-24	9.50862e-23	43.5427
PPP1R13L	7.51455	10.3021	10.5674	4.34937e-24	1.00886e-22	43.4825
JAZF1	2.61263	5.12611	10.5632	4.51734e-24	1.0466e-22	43.4449
LZTS1	7.19485	8.00269	10.5631	4.52146e-24	1.04714e-22	43.444
CSNK1E	5.47421	8.58256	10.5606	4.62538e-24	1.07079e-22	43.4215
MCM7	8.73043	16.6047	10.5539	4.91231e-24	1.13589e-22	43.3618
CLIC1	80.2424	194.702	10.548	5.18191e-24	1.19776e-22	43.3089
NACA	15.6121	38.696	10.5324	5.96469e-24	1.37229e-22	43.1695
FMNL1	3.38	3.85051	10.5306	6.06017e-24	1.39372e-22	43.1538
AL109615.3	3.02975	3.14848	10.5152	6.95724e-24	1.59756e-22	43.017
ASCC2	3.08461	11.2712	10.5119	7.1671e-24	1.64384e-22	42.9875
PLD2	2.97998	6.65798	10.5101	7.28376e-24	1.66995e-22	42.9715
ACD	2.55175	5.93206	10.5012	7.88912e-24	1.80387e-22	42.8924
DOK3	2.74683	2.93961	10.4978	8.13416e-24	1.85919e-22	42.8621
ELF4	3.48496	7.93853	10.4908	8.66659e-24	1.97784e-22	42.7993
AL731533.2	3.76822	4.35897	10.4876	8.9126e-24	2.03242e-22	42.7715
IKBIP	10.3374	13.2917	10.4811	9.45039e-24	2.15258e-22	42.7135
NOP16	2.64626	4.46631	10.4558	1.18541e-23	2.68979e-22	42.489
RPS2	212.262	311.731	10.453	1.21547e-23	2.75588e-22	42.4642
PSMB9	19.396	22.3679	10.4498	1.25077e-23	2.83483e-22	42.4358
TGFB1	30.3928	42.2269	10.435	1.42816e-23	3.22735e-22	42.3044
RASSF4	15.5577	20.403	10.4307	1.48354e-23	3.34836e-22	42.2667
RELL1	4.4526	8.97277	10.4218	1.60635e-23	3.6228e-22	42.1879
RPF2	4.16845	9.69721	10.4168	1.67997e-23	3.78595e-22	42.1435
DENND5A	5.18263	13.2011	10.4145	1.71443e-23	3.86216e-22	42.1234
EML3	4.61947	9.40347	10.4105	1.77786e-23	4.002e-22	42.0874
IFFO1	4.08112	5.20563	10.4099	1.78618e-23	4.0192e-22	42.0828
VEGFB	33.0052	67.9799	10.3929	2.0789e-23	4.66903e-22	41.9324
TAP1	21.1287	26.5708	10.3921	2.09486e-23	4.70134e-22	41.9248
EMP3	28.8024	38.3983	10.3864	2.20359e-23	4.93788e-22	41.8747
CYTH4	3.59242	4.34853	10.3851	2.22811e-23	4.99094e-22	41.8638
HMOX1	114.109	127.88	10.3594	2.80182e-23	6.24779e-22	41.6368
GNL2	3.08102	8.70652	10.3511	3.01641e-23	6.71874e-22	41.5637
HCK	6.94999	8.29858	10.3493	3.06503e-23	6.82193e-22	41.5478
SH2B3	9.79045	15.3969	10.3459	3.15982e-23	7.03027e-22	41.5177
LBX2-AS1	4.51314	6.90099	10.3382	3.38155e-23	7.50394e-22	41.4505
PLOD3	14.7909	22.208	10.3379	3.3902e-23	7.52033e-22	41.4479
SLC28A1	34.7669	42.3755	10.3331	3.53912e-23	7.84188e-22	41.4054
HLA-C	462.141	711.162	10.3073	4.44736e-23	9.7959e-22	41.1791
NCAPH2	3.82906	9.59101	10.3001	4.74366e-23	1.04369e-21	41.1152
VASH1	4.65291	5.44172	10.2875	5.30147e-23	1.16384e-21	41.0051
MAN1B1	5.40764	12.8621	10.286	5.37114e-23	1.1787e-21	40.9921
EVL	5.46151	7.20032	10.2816	5.58439e-23	1.22459e-21	40.9536
RCSD1	3.37434	5.4103	10.2813	5.60011e-23	1.22758e-21	40.9508
SCARF1	4.97121	6.87711	10.2808	5.62633e-23	1.23288e-21	40.9462
LINC00887	7.15215	6.49824	10.2725	6.05608e-23	1.32509e-21	40.8733
RAP2B	3.87155	6.33675	10.2693	6.22584e-23	1.36173e-21	40.8459
BIN2	3.66301	4.40569	10.2653	6.45176e-23	1.40907e-21	40.8106
P2RX4	2.61853	5.34408	10.2633	6.56558e-23	1.43341e-21	40.7933
HERPUD2	3.54354	11.531	10.2619	6.64882e-23	1.44998e-21	40.7808
MAP3K11	4.23541	10.2059	10.2547	7.08276e-23	1.54178e-21	40.7182
LDLRAD3	3.33877	4.82927	10.2486	7.47815e-23	1.62488e-21	40.6644
LAPTM5	47.4674	52.2231	10.2407	8.01781e-23	1.73959e-21	40.5953
ADGRE5	8.83658	15.2255	10.2386	8.16882e-23	1.77171e-21	40.5769
OLFML2A	22.4124	23.7598	10.2375	8.24565e-23	1.78707e-21	40.5676
IGSF6	5.38767	5.74087	10.234	8.50925e-23	1.84218e-21	40.5364
RFTN1	7.0676	12.9098	10.2229	9.37942e-23	2.0254e-21	40.44
SLC15A3	4.78824	6.55759	10.2179	9.80355e-23	2.11468e-21	40.3962
HLA-H	37.487	48.8499	10.2068	1.08104e-22	2.32512e-21	40.2994
NR2C2AP	2.79749	5.83109	10.1983	1.16518e-22	2.49975e-21	40.2251
TNFAIP8L2	4.89904	5.59912	10.195	1.19922e-22	2.57092e-21	40.1966
ARHGAP42	4.95903	7.41386	10.193	1.22084e-22	2.61634e-21	40.1789
ST8SIA4	8.15499	7.9237	10.1911	1.2415e-22	2.65965e-21	40.1623
RPL10	132.61	241.138	10.1882	1.27328e-22	2.72674e-21	40.1373
LST1	7.09515	8.12379	10.1859	1.29899e-22	2.7798e-21	40.1175
LMBR1L	3.75261	5.49681	10.1708	1.48344e-22	3.16426e-21	39.986
PLEKHO1	6.17956	7.97059	10.1673	1.52972e-22	3.26064e-21	39.9556
THOC6	6.94605	12.203	10.1655	1.55366e-22	3.30929e-21	39.9402
EIF3B	7.76436	20.6496	10.1635	1.58111e-22	3.36294e-21	39.9228
ITGA5	23.1247	28.3661	10.1614	1.61094e-22	3.42394e-21	39.9043
SASH3	7.25661	7.98636	10.1609	1.61829e-22	3.43833e-21	39.8998
APOBEC3G	4.94288	5.56465	10.159	1.64553e-22	3.49371e-21	39.8833
NDRG1	128.03	192.608	10.1585	1.65304e-22	3.50841e-21	39.8788
FXYD5	21.9203	28.7027	10.1539	1.71988e-22	3.64506e-21	39.8395
IER5	3.46142	6.67853	10.1524	1.74327e-22	3.6933e-21	39.8262
FAS	3.79113	6.04091	10.1523	1.74555e-22	3.69682e-21	39.8249
NNMT	301.024	287.551	10.1519	1.75132e-22	3.70773e-21	39.8216
LAIR1	5.05685	5.40182	10.1459	1.84578e-22	3.9063e-21	39.7696
GAL3ST1	47.5633	49.1676	10.1455	1.85201e-22	3.9181e-21	39.7662
ADORA3	3.74312	3.80911	10.1386	1.9673e-22	4.15758e-21	39.7064
CHST11	5.3719	6.93012	10.1296	2.12874e-22	4.48917e-21	39.6283
FKBP1A	14.5041	37.0752	10.1291	2.13895e-22	4.5075e-21	39.6236
SLC27A3	4.738	6.74136	10.1274	2.17031e-22	4.57034e-21	39.6092
PLEKHG2	4.74256	6.14138	10.1237	2.24261e-22	4.71425e-21	39.5767
GAS2L3	5.96334	5.99892	10.1232	2.25245e-22	4.73326e-21	39.5724
DOK2	4.11075	5.13097	10.1166	2.38526e-22	5.00525e-21	39.5157
MS4A6A	12.5851	14.34	10.1164	2.38941e-22	5.01043e-21	39.5139
CD4	17.7156	22.6014	10.1089	2.55231e-22	5.34448e-21	39.4486
LPXN	6.37731	9.79508	10.1063	2.61037e-22	5.46028e-21	39.4264
RIT1	12.0055	20.5564	10.0886	3.04822e-22	6.35156e-21	39.2728
LEPROTL1	10.923	21.361	10.0789	3.31636e-22	6.89578e-21	39.1893
FZD1	15.3289	24.0607	10.0755	3.41475e-22	7.0954e-21	39.1604
TENT4A	2.6562	5.2194	10.0753	3.42169e-22	7.10734e-21	39.1584
CD99	22.8824	36.3378	10.068	3.64744e-22	7.56566e-21	39.0951
SCNM1	3.29498	7.02454	10.0646	3.75742e-22	7.78564e-21	39.0657
TLCD3A	7.75225	10.7516	10.0628	3.81592e-22	7.90409e-21	39.0504
RBMX	9.89959	30.1207	10.0619	3.8463e-22	7.96425e-21	39.0426
RNF166	2.61953	3.94574	10.0612	3.86967e-22	8.00986e-21	39.0366
RPL17P50	2.63233	3.44795	10.0572	4.00784e-22	8.28431e-21	39.0018
SEMA3F	14.191	24.3134	10.0547	4.09685e-22	8.46536e-21	38.9801
NRP1	21.844	38.0812	10.0489	4.30611e-22	8.88848e-21	38.9308
FLT1	35.5557	43.7815	10.0457	4.42735e-22	9.1324e-21	38.9033
FDXR	5.134	7.64467	10.0387	4.70941e-22	9.69065e-21	38.8421
NAGK	2.6376	6.77434	10.0363	4.8071e-22	9.88825e-21	38.8218
OAS1	7.88123	11.2881	10.0332	4.93772e-22	1.01534e-20	38.7952
INSR	23.2171	35.988	10.0275	5.18891e-22	1.06626e-20	38.7461
SERPINB1	13.0168	31.6592	10.0264	5.239e-22	1.07581e-20	38.7366
BTN3A1	12.4719	15.4278	10.0234	5.37637e-22	1.10325e-20	38.711
SLC37A2	3.01421	3.17636	10.0212	5.48347e-22	1.12484e-20	38.6915
VAV1	3.05607	3.44144	10.0178	5.645e-22	1.15678e-20	38.6627
JAG2	5.48137	7.27657	10.0154	5.76379e-22	1.18031e-20	38.6421
GRK5	2.68032	4.2182	10.0117	5.95199e-22	1.21759e-20	38.6103
CAMKK2	3.10951	9.66931	10.0113	5.97472e-22	1.22182e-20	38.6065
KCNE3	14.3385	16.693	10.0074	6.17691e-22	1.26229e-20	38.5736
DTX3L	7.65932	15.3254	10.0031	6.41229e-22	1.30816e-20	38.5365
ABCC3	17.6406	19.8886	9.99704	6.76059e-22	1.37826e-20	38.4842
FCER1G	46.4638	50.6581	9.99261	7.02584e-22	1.43184e-20	38.4461
RASD2	4.16258	4.30224	9.99156	7.08968e-22	1.44435e-20	38.4371
HLA-DMA	34.2292	47.7863	9.99043	7.15955e-22	1.45709e-20	38.4274
PRR14	3.86121	9.3956	9.97995	7.84097e-22	1.59413e-20	38.3374
ARRDC2	14.8626	17.8422	9.9618	9.17517e-22	1.8603e-20	38.1818
HMGXB3	4.14687	11.4677	9.94934	1.02199e-21	2.06648e-20	38.0751
RNF126	3.57525	7.85922	9.94406	1.06971e-21	2.16003e-20	38.0299
SCARB1	29.1161	27.867	9.94381	1.07204e-21	2.164e-20	38.0278
RASSF2	8.54071	9.87405	9.94164	1.09233e-21	2.20421e-20	38.0092
RIMKLA	2.95867	3.3065	9.93415	1.16532e-21	2.3491e-20	37.9452
PNMA2	11.7201	12.8748	9.93383	1.16855e-21	2.35481e-20	37.9424
TREM2	23.305	22.0539	9.91544	1.36961e-21	2.75251e-20	37.7853
PCGF3	2.75158	4.90187	9.90932	1.44386e-21	2.8988e-20	37.733
CD63	158.659	332.971	9.88854	1.72701e-21	3.46142e-20	37.5558
RUNX3	4.8965	5.19426	9.88581	1.76799e-21	3.54116e-20	37.5326
MS4A7	12.5713	13.8491	9.88238	1.821e-21	3.64489e-20	37.5033
AC026369.2	2.97822	2.87781	9.87984	1.86127e-21	3.72422e-20	37.4817
GBP2	17.422	21.292	9.87223	1.98719e-21	3.96816e-20	37.4169
RPL30	23.0497	49.0884	9.85346	2.33506e-21	4.64255e-20	37.2572
BTN2A2	2.81328	4.58858	9.85292	2.34588e-21	4.6625e-20	37.2526
CCND1	126.073	143.679	9.84658	2.47723e-21	4.91861e-20	37.1987
HCP5	5.21086	7.71555	9.84495	2.51214e-21	4.98627e-20	37.1849
AC018553.1	3.52839	3.77366	9.84471	2.51722e-21	4.99468e-20	37.1829
ARHGAP30	6.42445	7.67243	9.83991	2.62322e-21	5.1998e-20	37.1421
CHST14	8.46211	17.3077	9.83875	2.64943e-21	5.25001e-20	37.1322
INF2	7.69264	11.7793	9.83808	2.66453e-21	5.27786e-20	37.1266
IL18BP	5.79717	8.1895	9.83659	2.69881e-21	5.3425e-20	37.1139
PILRA	4.58817	6.18303	9.83506	2.7345e-21	5.40595e-20	37.1009
THG1L	3.1971	6.41507	9.82948	2.86869e-21	5.66559e-20	37.0535
ATXN2L	5.85402	14.8695	9.82506	2.97942e-21	5.88037e-20	37.016
ASAP1	4.85369	8.583	9.80451	3.55271e-21	6.99328e-20	36.8419
GRB10	13.4244	18.9413	9.80336	3.58775e-21	7.05757e-20	36.8322
CYREN	3.29178	7.18628	9.80316	3.59398e-21	7.06749e-20	36.8305
NUP85	2.51651	5.46099	9.79979	3.69934e-21	7.26986e-20	36.8019
SMPDL3A	35.7779	45.0882	9.79963	3.70442e-21	7.27743e-20	36.8005
DOCK8	4.61206	7.45741	9.79868	3.73444e-21	7.33398e-20	36.7925
SYNM	3.04225	5.19835	9.79558	3.83481e-21	7.52861e-20	36.7663
THEMIS2	7.25934	8.61008	9.78658	4.14168e-21	8.12838e-20	36.6901
FERMT3	8.23637	9.71797	9.77896	4.42039e-21	8.66107e-20	36.6256
GTF3A	15.8164	31.5229	9.77588	4.53801e-21	8.88567e-20	36.5996
TBC1D2B	3.23066	6.58478	9.77537	4.55775e-21	8.91846e-20	36.5954
P4HB	86.5935	136.562	9.77207	4.68816e-21	9.16761e-20	36.5674
CDH2	6.86348	10.9467	9.77184	4.69722e-21	9.18229e-20	36.5655
REEP4	3.88202	6.6667	9.76889	4.81703e-21	9.40413e-20	36.5406
ESM1	100.577	97.4746	9.76178	5.11857e-21	9.97643e-20	36.4805
ARHGAP45	5.17474	7.25881	9.75096	5.61358e-21	1.09269e-19	36.3892
OSMR	18.2294	25.9997	9.74982	5.66816e-21	1.10259e-19	36.3796
KCNE4	7.65239	9.1662	9.74946	5.68572e-21	1.10565e-19	36.3765
DAXX	4.96622	15.8938	9.7481	5.75173e-21	1.11775e-19	36.3651
GUSB	8.36114	23.735	9.74236	6.04014e-21	1.17265e-19	36.3167
RSL1D1	11.2357	28.7566	9.73872	6.23071e-21	1.20925e-19	36.286
GPR176	4.70461	6.7913	9.73838	6.24874e-21	1.21235e-19	36.2831
B9D2	3.18835	6.39226	9.73391	6.49102e-21	1.25813e-19	36.2455
GM2A	19.383	29.4778	9.72691	6.88932e-21	1.33359e-19	36.1865
IL32	64.5203	79.0218	9.72677	6.8979e-21	1.33481e-19	36.1853
FCGR2A	7.46166	9.29379	9.72312	7.11508e-21	1.3755e-19	36.1546
QRFPR	5.3805	5.51435	9.72192	7.18862e-21	1.38926e-19	36.1445
DIPK2B	8.40635	10.5003	9.71919	7.35735e-21	1.42095e-19	36.1215
ALDOC	20.2077	23.3871	9.71501	7.62359e-21	1.47189e-19	36.0863
HLA-DPB1	65.8232	78.2735	9.70925	8.00595e-21	1.5432e-19	36.0379
PDIA5	13.6495	17.808	9.70497	8.30266e-21	1.59988e-19	36.0019
IL15RA	3.95159	5.70966	9.70367	8.39484e-21	1.61659e-19	35.991
CLDND1	4.43494	11.1488	9.69642	8.92789e-21	1.71868e-19	35.9301
HTATIP2	10.4395	17.4853	9.69162	9.29971e-21	1.7891e-19	35.8897
ABLIM3	13.7095	16.4507	9.68823	9.57078e-21	1.84006e-19	35.8613
ETV7	3.83358	4.07367	9.68819	9.57405e-21	1.84009e-19	35.8609
MARCKS	26.8321	47.5572	9.68793	9.59562e-21	1.84305e-19	35.8587
WAS	6.76466	7.84042	9.68238	1.00575e-20	1.93052e-19	35.8122
FBRS	4.01775	11.9028	9.68007	1.02565e-20	1.96745e-19	35.7928
DIAPH2	2.86444	4.88274	9.67493	1.07136e-20	2.05246e-19	35.7497
MTMR11	9.55597	12.7944	9.6722	1.09645e-20	2.09986e-19	35.7268
HDAC3	3.13806	10.284	9.67081	1.10947e-20	2.12343e-19	35.7151
TLR3	11.0332	15.5767	9.66763	1.13973e-20	2.17993e-19	35.6885
GNAI2	19.4323	49.0048	9.66326	1.18275e-20	2.25932e-19	35.6518
PPP1R3B	13.7	21.1181	9.66057	1.20997e-20	2.31057e-19	35.6293
POT1-AS1	4.3149	4.32807	9.65581	1.25983e-20	2.40346e-19	35.5893
DBNL	2.89481	9.98659	9.65347	1.28493e-20	2.44821e-19	35.5698
SSR2	12.3074	27.013	9.6488	1.33675e-20	2.54613e-19	35.5307
TAGLN2	105.304	215.388	9.64717	1.35536e-20	2.57992e-19	35.517
CARHSP1	5.54522	11.6879	9.64692	1.35819e-20	2.58447e-19	35.515
DYSF	13.3437	18.944	9.6255	1.62788e-20	3.07992e-19	35.3358
BTN3A3	7.15915	10.2078	9.6242	1.64578e-20	3.1118e-19	35.325
DLL4	18.0128	19.9283	9.62005	1.70454e-20	3.21881e-19	35.2903
BCKDK	13.1577	28.0525	9.61984	1.70751e-20	3.22338e-19	35.2885
LINC00294	2.60123	5.29395	9.61255	1.81595e-20	3.42157e-19	35.2276
GRK2	6.1136	14.6036	9.60986	1.85752e-20	3.4988e-19	35.2052
SSBP4	5.37261	10.2705	9.60443	1.94471e-20	3.66186e-19	35.1599
TRMT1	5.35426	8.90753	9.60033	2.01314e-20	3.78832e-19	35.1256
RPL23A	29.1949	62.6399	9.59862	2.0423e-20	3.84197e-19	35.1114
PDCD5	10.5558	20.8653	9.59155	2.16764e-20	4.07004e-19	35.0525
PKN1	15.422	38.5721	9.57821	2.4254e-20	4.54395e-19	34.9414
CDKN2B	2.58011	3.42761	9.57296	2.53508e-20	4.74197e-19	34.8976
CYB5R3	40.3398	83.3486	9.56887	2.62371e-20	4.90158e-19	34.8636
PPM1F	3.84808	6.8205	9.56632	2.68051e-20	5.00612e-19	34.8424
SEC61G	17.1234	30.0576	9.56352	2.7445e-20	5.12401e-19	34.8191
CGREF1	6.20299	6.169	9.56222	2.77451e-20	5.17679e-19	34.8083
FAAP100	3.13742	7.30259	9.56071	2.81016e-20	5.24003e-19	34.7957
IGFBP3	540.125	530.183	9.55938	2.84157e-20	5.29692e-19	34.7847
PPP1R37	4.09932	7.77884	9.55747	2.88775e-20	5.37964e-19	34.7688
SBNO2	5.62739	10.4157	9.55526	2.94188e-20	5.47705e-19	34.7504
RASSF5	3.4479	4.50829	9.55034	3.06591e-20	5.69903e-19	34.7095
SMIM10	5.07274	9.18623	9.54878	3.10636e-20	5.77241e-19	34.6966
CD86	4.45942	5.2258	9.54779	3.13219e-20	5.81859e-19	34.6884
CD247	2.72834	2.93201	9.53689	3.43241e-20	6.3604e-19	34.5979
CORO1A	11.67	12.8127	9.53649	3.44385e-20	6.3796e-19	34.5946
EXOSC5	9.72291	15.2302	9.53538	3.4761e-20	6.43534e-19	34.5853
PARP10	8.83611	16.2213	9.53477	3.49407e-20	6.46257e-19	34.5802
VASP	10.6956	26.8847	9.52752	3.71313e-20	6.8592e-19	34.5201
MPG	4.47468	9.38632	9.52034	3.94327e-20	7.27301e-19	34.4606
PTP4A3	16.1703	20.2706	9.51811	4.01782e-20	7.40362e-19	34.4421
EVI2B	8.6156	10.5141	9.51582	4.09563e-20	7.54467e-19	34.4231
RASGRP3	2.54874	4.46626	9.51139	4.25035e-20	7.81998e-19	34.3865
ANGPT2	17.3121	17.6122	9.50845	4.35657e-20	8.00797e-19	34.362
NRM	5.5895	10.0271	9.50372	4.53218e-20	8.32048e-19	34.323
CTDNEP1	5.64419	15.9161	9.50071	4.64812e-20	8.52542e-19	34.298
IL3RA	9.14011	13.3169	9.49679	4.80279e-20	8.80368e-19	34.2656
TRIM22	12.1324	18.0452	9.49359	4.93338e-20	9.04027e-19	34.2391
CD53	24.2425	30.962	9.49112	5.03615e-20	9.22575e-19	34.2187
EXOC3L1	4.0535	5.63037	9.48946	5.10676e-20	9.34933e-19	34.2049
FRMD8	5.93945	12.4551	9.48856	5.14527e-20	9.41693e-19	34.1975
TUBB6	10.2158	17.0448	9.4854	5.28309e-20	9.66322e-19	34.1713
FJX1	4.51633	6.46133	9.48201	5.43482e-20	9.93159e-19	34.1433
TPP1	22.1435	47.4851	9.46852	6.08281e-20	1.11055e-18	34.0319
NECAP2	4.30298	14.878	9.4674	6.13988e-20	1.12028e-18	34.0227
RNF44	4.98526	12.8183	9.46717	6.15153e-20	1.12206e-18	34.0208
ERO1A	10.941	16.0691	9.46481	6.27438e-20	1.14342e-18	34.0013
C20orf27	6.18644	14.5077	9.46416	6.30843e-20	1.14927e-18	33.9959
RGS10	13.0959	17.8142	9.4609	6.48223e-20	1.18021e-18	33.969
IL4R	9.47129	13.4296	9.4564	6.73035e-20	1.22313e-18	33.9319
INTS13	3.20243	9.44418	9.45237	6.95999e-20	1.26371e-18	33.8987
MEF2C	4.99175	7.63851	9.45189	6.98814e-20	1.26843e-18	33.8947
ITGA4	3.07121	3.89304	9.4488	7.17034e-20	1.30031e-18	33.8693
MOGS	5.46916	16.9749	9.44403	7.46121e-20	1.35182e-18	33.83
NCK2	9.94597	21.1775	9.43619	7.96497e-20	1.4409e-18	33.7653
GALNT14	30.7444	53.2435	9.43088	8.32453e-20	1.50274e-18	33.7217
IL2RB	5.92741	6.04866	9.43025	8.36844e-20	1.51021e-18	33.7165
AKAP8	5.12731	11.2301	9.42926	8.43759e-20	1.52222e-18	33.7083
NCKAP1L	4.47275	5.02495	9.42053	9.07318e-20	1.63293e-18	33.6365
NFKBIE	9.16556	15.065	9.41656	9.37756e-20	1.68668e-18	33.6039
PARP6	3.05324	5.53161	9.41589	9.43007e-20	1.69558e-18	33.5984
RPL11	109.503	262.571	9.40968	9.92977e-20	1.78277e-18	33.5473
PRF1	9.69667	10.3353	9.4067	1.01785e-19	1.82632e-18	33.5229
TNFSF9	5.89115	5.79453	9.40352	1.04508e-19	1.87405e-18	33.4967
AOAH	5.64385	6.51205	9.40267	1.05254e-19	1.88686e-18	33.4897
ERGIC1	15.7566	29.9831	9.4023	1.05572e-19	1.89199e-18	33.4867
CLK4	3.61306	5.06918	9.40117	1.0657e-19	1.9093e-18	33.4774
SLC41A2	4.91704	8.0634	9.3967	1.106e-19	1.97793e-18	33.4407
DDX49	4.74	13.2025	9.39354	1.13537e-19	2.02678e-18	33.4148
TRIP10	8.88391	17.5819	9.39188	1.15115e-19	2.05434e-18	33.4012
PLEKHM2	5.05814	17.186	9.39018	1.16749e-19	2.08099e-18	33.3872
VWF	103.566	110.851	9.38761	1.19265e-19	2.12457e-18	33.3661
SAMHD1	7.41707	10.7844	9.38473	1.22153e-19	2.17406e-18	33.3425
CYGB	10.2685	12.4466	9.38345	1.23459e-19	2.19664e-18	33.332
STING1	8.49552	15.2802	9.38288	1.24038e-19	2.20629e-18	33.3273
ZNF205	3.10717	5.09145	9.38078	1.26223e-19	2.24447e-18	33.3101
BFAR	6.16992	18.6449	9.37269	1.34976e-19	2.39439e-18	33.2438
ODF3B	11.3724	11.1037	9.37177	1.36004e-19	2.41191e-18	33.2363
HEY1	2.79977	3.854	9.37022	1.37758e-19	2.44228e-18	33.2236
MTCL1	2.71023	3.08917	9.35994	1.50011e-19	2.65477e-18	33.1394
TICAM1	6.43484	13.4622	9.35813	1.52272e-19	2.69318e-18	33.1246
NLRC5	4.16507	4.74161	9.35439	1.5706e-19	2.77208e-18	33.094
GIMAP2	5.04987	7.82485	9.34527	1.69369e-19	2.98667e-18	33.0194
SIPA1L2	3.89664	6.44366	9.33868	1.78848e-19	3.14916e-18	32.9655
COL5A3	5.89356	5.74106	9.33773	1.80258e-19	3.17305e-18	32.9578
BRAT1	2.75864	7.11244	9.33599	1.82858e-19	3.21786e-18	32.9436
TRIM14	6.25553	10.4211	9.33493	1.84474e-19	3.24533e-18	32.9349
PITPNC1	3.70924	6.90918	9.33367	1.8641e-19	3.27842e-18	32.9246
IL10RA	5.89261	6.72638	9.33272	1.8787e-19	3.30313e-18	32.9169
PLIN2	194.782	200.092	9.33212	1.88804e-19	3.31856e-18	32.912
RPS11	357.412	789.033	9.32875	1.94135e-19	3.41024e-18	32.8844
PLXDC1	4.53765	4.68591	9.32402	2.0186e-19	3.53862e-18	32.8459
MVP	24.0013	54.0761	9.3195	2.0953e-19	3.67092e-18	32.809
NFKB2	10.2927	16.7596	9.319	2.10399e-19	3.68505e-18	32.8049
ALPK2	6.80317	8.15305	9.29745	2.51324e-19	4.38761e-18	32.6292
PEA15	37.2081	97.7613	9.2924	2.61996e-19	4.5699e-18	32.5881
PLVAP	282.436	347.041	9.28974	2.6778e-19	4.66805e-18	32.5665
SYDE1	4.95283	11.0712	9.28877	2.69933e-19	4.7042e-18	32.5586
MAN2B1	6.79712	13.0602	9.28404	2.80656e-19	4.88676e-18	32.5201
CAMLG	3.31053	7.79444	9.27526	3.01672e-19	5.24349e-18	32.4487
LTB4R	2.64861	2.85498	9.27517	3.01898e-19	5.24588e-18	32.4479
MAP3K14	4.20587	6.33759	9.27457	3.03389e-19	5.2687e-18	32.4431
CAPZA1	14.7215	38.483	9.27284	3.07744e-19	5.3412e-18	32.429
HLA-DRA	876.568	1146	9.27279	3.07854e-19	5.34157e-18	32.4286
GABRD	3.1682	2.88476	9.27062	3.13407e-19	5.43156e-18	32.411
SERPINB6	4.42801	12.7077	9.26995	3.15122e-19	5.45811e-18	32.4056
RGCC	61.7203	84.6017	9.26753	3.21454e-19	5.56454e-18	32.3859
RPS27L	3.81476	11.0548	9.26176	3.37064e-19	5.83136e-18	32.339
LSP1	5.00218	5.7465	9.26101	3.39153e-19	5.86579e-18	32.3329
KSR1	6.02328	7.58832	9.25999	3.42012e-19	5.91351e-18	32.3246
AFAP1L1	5.4191	7.54512	9.25446	3.57902e-19	6.18107e-18	32.2797
KIAA0930	5.277	10.8468	9.254	3.59247e-19	6.20249e-18	32.276
BTN2A1	4.381	11.0682	9.25137	3.67104e-19	6.33447e-18	32.2546
P4HA2	7.20584	11.2119	9.23817	4.09089e-19	7.05073e-18	32.1476
CSGALNACT2	3.92896	8.73425	9.23778	4.10379e-19	7.07091e-18	32.1445
ARHGEF7	3.19748	7.85331	9.23394	4.23507e-19	7.29078e-18	32.1134
SGF29	2.75529	5.9089	9.23251	4.285e-19	7.37246e-18	32.1018
CTSZ	101.419	162.821	9.22609	4.51637e-19	7.76155e-18	32.0498
PABPC4	4.08222	10.451	9.22414	4.58901e-19	7.88182e-18	32.034
CD300A	8.24257	8.44659	9.21672	4.87674e-19	8.36876e-18	31.9739
TSPAN18	13.1672	19.9593	9.211	5.11047e-19	8.75468e-18	31.9277
NCLN	5.76616	15.7787	9.20591	5.32755e-19	9.10819e-18	31.8865
ARID5A	6.31096	9.34173	9.20481	5.3759e-19	9.18556e-18	31.8776
PCED1A	10.6856	19.7254	9.20474	5.37895e-19	9.18813e-18	31.8771
GAL3ST4	5.28935	5.46986	9.20192	5.50439e-19	9.3997e-18	31.8543
TRMT2A	3.38434	6.62444	9.2016	5.51872e-19	9.42146e-18	31.8517
TMEM44	3.7857	4.86566	9.19793	5.68654e-19	9.69682e-18	31.8221
PTPN6	5.57357	10.5288	9.19486	5.8311e-19	9.93477e-18	31.7973
ACKR3	38.725	44.23	9.19119	6.00852e-19	1.02341e-17	31.7677
EFNA1	35.9151	57.9826	9.19103	6.01654e-19	1.02448e-17	31.7663
UNC5B	13.4575	17.2625	9.18194	6.48003e-19	1.10214e-17	31.693
STX10	7.22374	17.4042	9.18089	6.53565e-19	1.11128e-17	31.6845
ARHGEF1	6.50985	10.6296	9.18069	6.54665e-19	1.11284e-17	31.6829
AC007406.3	3.38327	3.32836	9.17653	6.77265e-19	1.15027e-17	31.6493
FBL	22.1772	49.3792	9.1753	6.84077e-19	1.16084e-17	31.6395
PRKRIP1	3.30458	7.6894	9.17359	6.93678e-19	1.17613e-17	31.6257
MRTO4	4.29886	12.6866	9.15774	7.89389e-19	1.33726e-17	31.4979
RPLP0	181.208	333.539	9.15641	7.97993e-19	1.35145e-17	31.4872
DOCK6	4.64292	7.52617	9.15508	8.06668e-19	1.36516e-17	31.4765
ZRSR2	3.14301	6.89192	9.15506	8.06777e-19	1.36516e-17	31.4764
DDX56	6.03199	17.5015	9.15406	8.13397e-19	1.37597e-17	31.4683
CLEC7A	3.3682	3.754	9.15397	8.13978e-19	1.37656e-17	31.4676
NUDT1	2.68683	4.39891	9.15013	8.39869e-19	1.41994e-17	31.4367
MXI1	10.7461	20.5899	9.14916	8.46509e-19	1.43035e-17	31.4289
LMAN2	52.8975	105.747	9.1477	8.56618e-19	1.4462e-17	31.4172
NOP53	32.1412	64.3495	9.14503	8.75425e-19	1.47711e-17	31.3957
CSF2RA	2.87855	3.53174	9.13515	9.48748e-19	1.5963e-17	31.3162
DEF6	4.87938	5.53752	9.13359	9.6085e-19	1.6162e-17	31.3037
NCF4	4.14117	4.96295	9.13269	9.67923e-19	1.62626e-17	31.2965
CNPY3	17.0212	40.995	9.12754	1.00925e-18	1.6933e-17	31.2551
NLGN1	2.88306	3.45319	9.12564	1.025e-18	1.71827e-17	31.2398
ITGAX	5.00649	4.98582	9.11554	1.11257e-18	1.86139e-17	31.1588
PES1	6.07872	19.1894	9.11496	1.11783e-18	1.86967e-17	31.1542
DIRAS2	6.7248	6.87861	9.11083	1.15595e-18	1.93072e-17	31.121
TNFAIP3	9.86469	15.223	9.10877	1.17543e-18	1.96215e-17	31.1045
RPL6	53.7732	138.007	9.10851	1.17798e-18	1.96586e-17	31.1024
C1QTNF6	2.54677	2.88716	9.10655	1.19682e-18	1.99617e-17	31.0867
EFEMP2	10.6099	20.83	9.10263	1.2355e-18	2.05895e-17	31.0553
P2RY8	5.85846	7.30592	9.10202	1.24157e-18	2.06849e-17	31.0504
TMEM176A	98.3205	152.612	9.09913	1.27101e-18	2.11516e-17	31.0273
DOK4	7.30486	17.4752	9.09754	1.28759e-18	2.14155e-17	31.0145
DDX39A	6.34133	11.7851	9.09427	1.32218e-18	2.19662e-17	30.9883
CDC37	15.3616	47.718	9.08671	1.40567e-18	2.33012e-17	30.9278
IFI35	10.4587	21.4269	9.07906	1.49552e-18	2.47767e-17	30.8665
SCMH1	4.25654	12.9477	9.07672	1.52405e-18	2.52283e-17	30.8479
RPL41	97.2295	202.173	9.07663	1.52524e-18	2.5241e-17	30.8471
ANXA1	27.7828	42.9775	9.07302	1.57045e-18	2.59531e-17	30.8182
HLA-DRB1	481.044	652.161	9.07014	1.60745e-18	2.65276e-17	30.7952
RGS14	7.99613	11.9785	9.05754	1.77982e-18	2.93396e-17	30.6946
GJA1	40.8473	52.4873	9.05687	1.78952e-18	2.94914e-17	30.6892
PPP1CC	6.41571	20.5228	9.04908	1.90568e-18	3.13622e-17	30.6271
TAF1D	4.43295	6.32893	9.04317	1.99887e-18	3.28684e-17	30.5799
DDIT4	50.6337	59.7594	9.04136	2.02821e-18	3.33325e-17	30.5655
FPR3	11.7979	13.61	9.03809	2.08254e-18	3.42065e-17	30.5394
TUBA1B	13.8841	24.2503	9.03714	2.09842e-18	3.44578e-17	30.5319
USE1	4.64563	10.7688	9.03095	2.2059e-18	3.61827e-17	30.4825
TNFRSF4	5.28736	5.26735	9.02558	2.30351e-18	3.77213e-17	30.4398
NPM1	40.3368	79.778	9.0149	2.51055e-18	4.10438e-17	30.3547
SHC1	14.4677	26.3662	9.00639	2.6885e-18	4.3929e-17	30.2871
UNC93B1	4.35837	9.85619	9.00449	2.72993e-18	4.45813e-17	30.272
TMED9	25.1673	61.6316	9.00307	2.76123e-18	4.50802e-17	30.2607
MAPRE2	11.4798	21.1768	8.99833	2.86851e-18	4.67801e-17	30.2231
PPP1R3C	23.2736	28.6234	8.99662	2.90828e-18	4.74157e-17	30.2095
MRGBP	2.55441	6.63678	8.99531	2.93896e-18	4.78897e-17	30.1991
TCERG1	2.74605	5.30261	8.99075	3.0488e-18	4.96387e-17	30.1629
TAP2	3.67605	6.10107	8.99056	3.05353e-18	4.97021e-17	30.1613
PCDH17	4.94312	5.95561	8.97982	3.32854e-18	5.40157e-17	30.0761
GMPPA	3.39654	7.89841	8.9771	3.40207e-18	5.51787e-17	30.0546
NASP	3.85626	8.92037	8.97404	3.4866e-18	5.65343e-17	30.0303
JAK3	4.30825	4.77539	8.96766	3.66984e-18	5.93921e-17	29.9797
C3AR1	6.21246	7.7491	8.96336	3.79849e-18	6.13738e-17	29.9457
KCTD11	4.46795	8.59095	8.96324	3.80208e-18	6.14151e-17	29.9447
FYN	5.17306	10.0059	8.96227	3.83187e-18	6.18796e-17	29.937
RARA	7.27806	12.4957	8.95656	4.01138e-18	6.46554e-17	29.8918
COL4A1	75.5307	94.8421	8.95096	4.19535e-18	6.74559e-17	29.8475
ETS1	27.2781	45.264	8.94596	4.36686e-18	7.00809e-17	29.8079
NRP2	4.39605	5.79304	8.94523	4.39247e-18	7.04728e-17	29.8022
IFNGR1	13.3854	32.6063	8.93889	4.62109e-18	7.40209e-17	29.7521
GIMAP7	20.3238	32.826	8.93638	4.71481e-18	7.55018e-17	29.7322
NCF2	5.2067	6.76396	8.934	4.80536e-18	7.68689e-17	29.7134
APLN	29.3042	32.1933	8.93379	4.81366e-18	7.6981e-17	29.7117
RNASE6	17.2724	24.1942	8.92749	5.06242e-18	8.07636e-17	29.662
STK4	3.10216	6.48721	8.92025	5.36367e-18	8.53633e-17	29.6049
TPD52L2	7.66709	25.7259	8.91759	5.47904e-18	8.71527e-17	29.5839
PGK1	94.1786	189.797	8.91278	5.69369e-18	9.04219e-17	29.5459
ZNF688	2.66179	5.32976	8.90525	6.04605e-18	9.57983e-17	29.4866
CD74	700.459	912.258	8.90298	6.15696e-18	9.74926e-17	29.4686
DNASE2	13.1456	30.6944	8.90167	6.22127e-18	9.84584e-17	29.4584
NFKBIL1	4.1574	9.98482	8.89774	6.41969e-18	1.01464e-16	29.4274
GUK1	21.283	43.4071	8.89585	6.51719e-18	1.0295e-16	29.4125
PECAM1	56.1833	90.1264	8.8949	6.56651e-18	1.03701e-16	29.405
RPL19	112.94	281.065	8.89476	6.57405e-18	1.03793e-16	29.4039
RPL23	43.378	109.866	8.89309	6.66191e-18	1.05149e-16	29.3908
PABPC1	31.0165	77.0699	8.89303	6.66526e-18	1.05149e-16	29.3903
LCP1	23.6695	29.8044	8.88899	6.8834e-18	1.08562e-16	29.3585
ABCA1	7.93749	10.9124	8.88643	7.02501e-18	1.10707e-16	29.3384
SEZ6L2	17.2232	19.5958	8.88326	7.20455e-18	1.13446e-16	29.3135
AC087482.1	3.59665	4.38601	8.87593	7.63752e-18	1.19946e-16	29.2558
PSMB10	7.45934	11.8231	8.87457	7.72112e-18	1.21208e-16	29.2451
INHBB	24.7205	23.6963	8.87455	7.72197e-18	1.21208e-16	29.245
AKNA	3.24558	4.64197	8.87101	7.94263e-18	1.24573e-16	29.2172
CD37	5.37821	6.29987	8.86959	8.03288e-18	1.25922e-16	29.206
SNHG15	4.03173	5.28871	8.86741	8.17385e-18	1.27997e-16	29.1888
LHFPL2	6.23593	7.60309	8.86417	8.38706e-18	1.31232e-16	29.1634
CREB5	2.68943	3.81491	8.85737	8.85287e-18	1.38411e-16	29.11
USF2	7.01251	22.1769	8.85712	8.87065e-18	1.38652e-16	29.108
RPS25	132.772	330.62	8.85621	8.93501e-18	1.39622e-16	29.1009
EMILIN2	2.66329	3.56695	8.85587	8.95891e-18	1.39958e-16	29.0982
CAVIN3	7.45359	8.47532	8.85421	9.07816e-18	1.41784e-16	29.0852
PDGFD	18.5293	23.1865	8.84736	9.58542e-18	1.4951e-16	29.0315
SLC12A4	3.79663	11.2045	8.83401	1.06569e-17	1.65614e-16	28.9269
C1QC	157.004	165.2	8.8316	1.08627e-17	1.68724e-16	28.908
AXL	17.3325	23.6635	8.83133	1.08862e-17	1.69044e-16	28.9059
GYS1	11.5602	24.0981	8.82491	1.14543e-17	1.77449e-16	28.8556
INSIG2	9.76306	20.5824	8.81022	1.28677e-17	1.98827e-16	28.7407
MBNL1	6.7067	18.6682	8.80817	1.30784e-17	2.02031e-16	28.7247
MNDA	6.62635	8.42344	8.80582	1.33232e-17	2.05651e-16	28.7064
ANKZF1	5.38804	7.70372	8.80529	1.33798e-17	2.06417e-16	28.7022
OLFML2B	18.4054	19.6415	8.80501	1.34094e-17	2.06821e-16	28.7
RNPEPL1	5.99464	13.1025	8.79243	1.48122e-17	2.27984e-16	28.6018
GTPBP2	4.96968	9.78552	8.79116	1.49612e-17	2.30158e-16	28.5919
PROCR	12.2357	16.8552	8.79069	1.50162e-17	2.30945e-16	28.5883
ELOVL5	10.5677	24.353	8.78822	1.53123e-17	2.35254e-16	28.569
FAM53B	3.00713	7.74512	8.78188	1.60992e-17	2.46834e-16	28.5195
RPL37	41.4229	77.0037	8.77892	1.64796e-17	2.52489e-16	28.4965
RAB38	3.53174	6.73238	8.77288	1.72844e-17	2.64187e-16	28.4494
RPS8	176.843	328.784	8.77245	1.73432e-17	2.6495e-16	28.446
RBM22	4.35296	16.9057	8.7594	1.92237e-17	2.92978e-16	28.3444
RPL12	118.666	231.492	8.7584	1.93758e-17	2.95091e-16	28.3366
EVA1C	3.17856	5.43738	8.75418	2.00301e-17	3.04665e-16	28.3038
TBL2	2.60496	7.52406	8.73044	2.41449e-17	3.64826e-16	28.1194
TCIRG1	8.11056	11.8043	8.72846	2.45238e-17	3.70362e-16	28.104
SDC3	9.61956	17.2016	8.72682	2.48425e-17	3.7489e-16	28.0913
POGLUT3	8.13877	18.0505	8.72664	2.48767e-17	3.75311e-16	28.0899
ZNF581	6.88698	12.4265	8.72623	2.49564e-17	3.76417e-16	28.0868
SF3A2	8.88366	17.0162	8.71886	2.64443e-17	3.97849e-16	28.0296
POLR1E	3.86081	8.78203	8.71655	2.69299e-17	4.04949e-16	28.0116
DNAJC22	6.24773	10.5637	8.71239	2.78226e-17	4.18162e-16	27.9794
FADS3	3.41068	5.26209	8.71011	2.83251e-17	4.255e-16	27.9618
RGS5	326.122	351.111	8.70748	2.89151e-17	4.34033e-16	27.9414
C1orf54	5.90444	10.487	8.698	3.11484e-17	4.66261e-16	27.868
BNIP3L	33.4595	67.3678	8.69168	3.27307e-17	4.88838e-16	27.8191
SHROOM1	2.64406	4.53494	8.68857	3.35359e-17	5.0036e-16	27.7951
ADCK2	3.88497	10.267	8.68741	3.38443e-17	5.04709e-16	27.7861
RASSF3	3.81049	9.11044	8.68544	3.43683e-17	5.12394e-16	27.7709
COL4A2	42.7009	60.2809	8.68315	3.49919e-17	5.2143e-16	27.7531
PHLDA3	12.3928	17.0115	8.68205	3.52948e-17	5.25812e-16	27.7446
HLA-DPA1	93.0355	116.992	8.67566	3.71029e-17	5.52057e-16	27.6953
ZNF532	3.33441	6.34273	8.67269	3.79761e-17	5.64625e-16	27.6724
TMEM200A	5.74532	8.70342	8.66481	4.03906e-17	5.99923e-16	27.6115
RFXANK	3.77498	11.9696	8.65541	4.34676e-17	6.44981e-16	27.5391
RPL18A	46.076	80.4869	8.65488	4.3647e-17	6.47481e-16	27.535
AC083862.2	5.66614	7.41543	8.65303	4.42824e-17	6.56415e-16	27.5207
AL096799.1	3.94759	3.63914	8.65277	4.43746e-17	6.57455e-16	27.5187
DPYSL2	13.226	30.8088	8.6487	4.58081e-17	6.78355e-16	27.4873
VAMP5	41.4526	68.5638	8.64553	4.69528e-17	6.94786e-16	27.4629
FCGR3A	55.3174	54.7536	8.64299	4.78931e-17	7.08348e-16	27.4434
PARP12	3.24268	8.20026	8.63996	4.90381e-17	7.25102e-16	27.4201
CBFB	3.86925	11.1221	8.63227	5.20705e-17	7.6803e-16	27.3608
RPS19	143.684	210.84	8.62966	5.31389e-17	7.83206e-16	27.3408
NRARP	6.15798	8.18056	8.62233	5.62605e-17	8.28187e-16	27.2845
ITGAL	3.73249	4.02039	8.6172	5.85575e-17	8.61147e-16	27.245
MICAL1	4.66932	6.61836	8.61582	5.91873e-17	8.69763e-16	27.2344
STAB1	10.1915	13.4396	8.61353	6.02504e-17	8.85167e-16	27.2168
SLC2A1	37.4953	45.7861	8.6132	6.04053e-17	8.86986e-16	27.2143
PLEK	10.4914	11.9767	8.60812	6.2842e-17	9.21419e-16	27.1753
CALM3	16.5649	56.9263	8.60592	6.39269e-17	9.35941e-16	27.1584
CTSS	33.5951	41.5085	8.60413	6.48222e-17	9.48581e-16	27.1447
IRX3	16.3022	23.2863	8.60083	6.65056e-17	9.7178e-16	27.1194
GRIK3	3.13447	2.85885	8.60027	6.67969e-17	9.75796e-16	27.1151
SPRY4	12.7991	19.9486	8.59885	6.75379e-17	9.85652e-16	27.1042
ASPHD1	4.9433	5.29485	8.59077	7.19146e-17	1.04875e-15	27.0422
RPL18	92.7131	160.476	8.59005	7.23177e-17	1.0536e-15	27.0367
EDEM2	8.65785	23.463	8.58501	7.52019e-17	1.09449e-15	26.9981
HHLA2	18.3039	18.4732	8.57969	7.8371e-17	1.13927e-15	26.9574
PPIL3	2.89633	6.77734	8.56701	8.64725e-17	1.25428e-15	26.8603
RGS1	31.007	31.2904	8.56343	8.89011e-17	1.28888e-15	26.833
SEC24D	2.53203	5.22287	8.55544	9.45793e-17	1.3692e-15	26.7719
CDC34	7.29948	19.47	8.55118	9.77534e-17	1.41412e-15	26.7393
ANO1	5.94256	7.57008	8.54855	9.97579e-17	1.44066e-15	26.7193
DYNC2I1	3.03499	5.94056	8.54792	1.00245e-16	1.44735e-15	26.7145
RUFY1	3.08852	11.9788	8.53821	1.08063e-16	1.55644e-15	26.6404
OAZ2	6.04883	18.7187	8.52139	1.23061e-16	1.76519e-15	26.5122
C1QA	174.343	187.492	8.48788	1.59327e-16	2.27004e-15	26.2574
CLRN3	25.4609	35.8193	8.48021	1.69007e-16	2.40565e-15	26.1992
PLCB2	3.02416	3.51702	8.47902	1.70565e-16	2.42435e-15	26.1901
PPIB	23.6189	62.7276	8.47672	1.73602e-16	2.46633e-15	26.1727
C1QB	177.372	182.711	8.47531	1.75499e-16	2.49208e-15	26.162
PHRF1	2.76438	9.11134	8.47211	1.79869e-16	2.55231e-15	26.1378
RTP4	8.68721	11.3216	8.46791	1.85761e-16	2.63403e-15	26.106
KIAA0895L	4.75581	5.63334	8.46439	1.90853e-16	2.70366e-15	26.0793
BTBD19	2.92734	3.59072	8.46411	1.91264e-16	2.70883e-15	26.0772
TMEM214	8.44036	25.7107	8.45971	1.97838e-16	2.79993e-15	26.0438
HLA-DQB1	45.9829	52.4012	8.45958	1.98028e-16	2.80195e-15	26.0429
CHST15	11.7484	15.689	8.45909	1.98773e-16	2.81183e-15	26.0392
MARVELD1	7.53818	13.1008	8.4555	2.04339e-16	2.88988e-15	26.0119
DOCK2	2.6034	2.95084	8.45519	2.04826e-16	2.89607e-15	26.0096
SEMA6B	5.61646	7.68925	8.44688	2.18292e-16	3.08007e-15	25.9468
PRKCH	2.71158	5.20272	8.44688	2.18306e-16	3.08007e-15	25.9467
AC079760.2	3.12462	2.84044	8.44307	2.24762e-16	3.16965e-15	25.918
LPGAT1	4.86039	10.9977	8.44022	2.29736e-16	3.2375e-15	25.8964
LINC01428	2.66321	2.53737	8.4372	2.35113e-16	3.3117e-15	25.8736
EPB41L4A-AS1	6.95112	10.2231	8.4347	2.39649e-16	3.37239e-15	25.8547
CLPTM1L	12.8579	29.9412	8.4336	2.41675e-16	3.39929e-15	25.8464
ATP11A	16.1405	22.6893	8.42977	2.48872e-16	3.49805e-15	25.8175
VWA1	21.7431	33.7777	8.42644	2.5529e-16	3.58486e-15	25.7924
RPS3	70.9099	154.046	8.42374	2.60619e-16	3.65796e-15	25.772
NID1	28.7191	42.9981	8.42361	2.60896e-16	3.66098e-15	25.7709
MDM2	3.38022	7.17558	8.41922	2.69806e-16	3.78243e-15	25.7378
STX16	7.07528	13.3967	8.41794	2.72454e-16	3.81776e-15	25.7282
PCED1B	2.83196	3.68	8.41413	2.80498e-16	3.92863e-15	25.6995
SBF1	4.0436	9.55126	8.41313	2.8266e-16	3.95798e-15	25.6919
TMEM176B	140.787	275.887	8.40653	2.97267e-16	4.15761e-15	25.6422
SLC29A4	6.86641	8.03368	8.40587	2.98786e-16	4.1769e-15	25.6372
POLG	3.00324	7.23097	8.40519	3.00338e-16	4.1976e-15	25.6321
SLC1A3	3.56519	3.75368	8.40341	3.04443e-16	4.25296e-15	25.6187
ADRA1B	2.66515	3.85673	8.40186	3.08064e-16	4.30255e-15	25.607
CLSTN3	10.828	26.9743	8.40182	3.08154e-16	4.30279e-15	25.6068
RPL38	44.0983	83.1961	8.39906	3.1473e-16	4.39048e-15	25.5859
P2RY13	2.57978	3.37163	8.39572	3.2285e-16	4.5027e-15	25.5608
PPWD1	2.90435	6.76573	8.39085	3.35076e-16	4.66773e-15	25.5242
FSCN1	19.0893	26.631	8.39075	3.35333e-16	4.67022e-15	25.5234
MLEC	28.4212	66.5948	8.39013	3.36918e-16	4.69009e-15	25.5188
RPS24	44.1936	106.083	8.3893	3.39064e-16	4.71887e-15	25.5125
ATG16L2	2.97205	3.31105	8.37923	3.66107e-16	5.08689e-15	25.4368
ANXA5	41.4113	145.237	8.36692	4.02092e-16	5.57256e-15	25.3444
IRF3	5.50178	11.4058	8.3577	4.31324e-16	5.96933e-15	25.2752
FKBP10	47.139	49.6988	8.35723	4.32868e-16	5.9893e-15	25.2716
PER2	3.97287	6.66312	8.35349	4.45354e-16	6.15633e-15	25.2436
NOTCH4	8.97937	12.3329	8.34893	4.61041e-16	6.36134e-15	25.2095
SERPINH1	27.8047	38.9885	8.34309	4.81976e-16	6.64557e-15	25.1657
TMEM200B	2.74185	4.52992	8.34273	4.83302e-16	6.66231e-15	25.163
BTF3	21.9639	68.0338	8.33965	4.94725e-16	6.80714e-15	25.1399
WDR81	3.79751	7.77777	8.33719	5.04055e-16	6.93231e-15	25.1215
SMAP2	8.73876	18.0757	8.33084	5.28928e-16	7.26597e-15	25.074
UBA52	30.7808	89.8513	8.32877	5.37313e-16	7.37946e-15	25.0585
STAT6	10.7994	37.6437	8.32435	5.55612e-16	7.62548e-15	25.0255
SERTAD2	4.07269	10.1476	8.31296	6.05698e-16	8.29183e-15	24.9404
GLIPR2	4.07178	7.51031	8.31274	6.06709e-16	8.29994e-15	24.9387
E2F4	3.88743	14.7615	8.3079	6.29377e-16	8.60212e-15	24.9026
METTL26	27.4028	38.4249	8.30546	6.41101e-16	8.75631e-15	24.8844
AC040977.1	5.946	8.29627	8.30429	6.46787e-16	8.83195e-15	24.8757
NIFK	2.84871	8.57068	8.2991	6.7272e-16	9.18184e-15	24.8369
IRF7	8.20197	10.6849	8.29837	6.76423e-16	9.22814e-15	24.8315
OSTC	17.631	49.0968	8.29511	6.93313e-16	9.45206e-15	24.8072
CD84	3.50892	3.66236	8.28547	7.45724e-16	1.01526e-14	24.7354
OAS2	6.20006	9.49251	8.27329	8.17532e-16	1.11099e-14	24.6447
DUSP14	3.92968	9.3057	8.26925	8.42803e-16	1.1435e-14	24.6147
RAB32	13.7228	30.2331	8.26895	8.44748e-16	1.14588e-14	24.6124
MS4A4A	6.73054	8.27659	8.26763	8.53175e-16	1.15704e-14	24.6027
RN7SL138P	3.19893	3.60141	8.25075	9.68949e-16	1.30897e-14	24.4772
H6PD	6.84213	15.9607	8.2477	9.91423e-16	1.33872e-14	24.4546
CCDC130	3.55212	7.23966	8.22886	1.14234e-15	1.53762e-14	24.3149
LILRB4	3.80761	3.84136	8.22698	1.15861e-15	1.55881e-14	24.301
RNASET2	9.15591	8.97127	8.22014	1.21969e-15	1.63876e-14	24.2504
RPS14	90.1279	163.226	8.21736	1.24539e-15	1.67291e-14	24.2298
RAC2	14.0592	16.7664	8.21722	1.24673e-15	1.67434e-14	24.2288
TRIM38	3.80216	8.5101	8.21539	1.26392e-15	1.69627e-14	24.2153
ICAM1	16.7068	25.1437	8.21523	1.26545e-15	1.69794e-14	24.2141
SRSF4	3.18829	10.8832	8.21474	1.27012e-15	1.70382e-14	24.2104
SNHG1	5.16539	6.97877	8.21374	1.2797e-15	1.7159e-14	24.203
USH1C	16.2765	30.5902	8.20809	1.33511e-15	1.78576e-14	24.1613
RPS20	63.2718	119.935	8.20555	1.36078e-15	1.81846e-14	24.1425
RPS15A	5.4645	10.1024	8.20172	1.40042e-15	1.87018e-14	24.1142
CTNNBL1	2.87372	11.9602	8.19963	1.42257e-15	1.89847e-14	24.0987
IRF2BP2	10.57	32.5411	8.19732	1.44733e-15	1.93022e-14	24.0817
COL27A1	4.41384	5.65178	8.1946	1.47712e-15	1.96906e-14	24.0616
TPM1	15.2631	29.9277	8.18865	1.54442e-15	2.05693e-14	24.0177
TP53	2.88316	9.23418	8.1847	1.59077e-15	2.11723e-14	23.9886
HIF1A-AS3	8.67625	7.90239	8.17892	1.66114e-15	2.20633e-14	23.9459
FGR	4.15135	5.83012	8.1789	1.66142e-15	2.20633e-14	23.9458
SH2D3C	6.18944	10.7142	8.16891	1.79023e-15	2.37208e-14	23.8722
HLA-DQA1	35.054	40.3262	8.16836	1.79755e-15	2.38125e-14	23.8682
TNFSF12	8.01592	17.8661	8.16731	1.81165e-15	2.39886e-14	23.8604
CX3CL1	22.0194	40.9664	8.16603	1.82913e-15	2.42147e-14	23.851
TRMT112	32.9305	91.6257	8.1651	1.8419e-15	2.43729e-14	23.8441
NOP56	4.38223	13.0462	8.1635	1.864e-15	2.46489e-14	23.8324
PGLS	7.49766	16.2798	8.16108	1.89797e-15	2.50813e-14	23.8146
REXO4	2.86014	10.0962	8.15818	1.93951e-15	2.56131e-14	23.7932
CHPF2	4.75906	12.8898	8.15654	1.96349e-15	2.59084e-14	23.7811
TP53I13	4.05839	8.32094	8.14452	2.14752e-15	2.82597e-14	23.6929
ZFAND2A	3.56691	7.39111	8.14341	2.16536e-15	2.84818e-14	23.6847
PLEKHH3	2.52978	5.16249	8.1377	2.25958e-15	2.96883e-14	23.6427
TUBA1A	27.0421	50.3828	8.13482	2.30853e-15	3.02912e-14	23.6216
IFITM3	207.592	450.619	8.13476	2.30952e-15	3.02975e-14	23.6212
LGALS1	211.885	251.22	8.13159	2.36468e-15	3.10075e-14	23.5979
PLCG1	3.48223	8.95759	8.13014	2.39048e-15	3.13251e-14	23.5872
PRSS23	11.2721	22.121	8.12815	2.42619e-15	3.1765e-14	23.5726
CSF1	8.01524	14.8701	8.12752	2.43746e-15	3.18984e-14	23.5681
CD52	15.9889	18.9321	8.127	2.44691e-15	3.2008e-14	23.5643
DEGS1	36.7615	59.0731	8.12618	2.46195e-15	3.21906e-14	23.5582
GLB1L	9.10589	15.213	8.12345	2.51251e-15	3.28229e-14	23.5382
CMTM3	10.497	14.9811	8.12205	2.53871e-15	3.31505e-14	23.528
CPNE2	4.00477	7.74684	8.1202	2.57395e-15	3.35812e-14	23.5144
ASF1B	3.02387	3.55464	8.11875	2.60187e-15	3.39305e-14	23.5038
EMB	3.47091	4.74622	8.11564	2.66273e-15	3.46938e-14	23.481
SLC25A28	6.73208	19.096	8.11293	2.71688e-15	3.53682e-14	23.4611
SIGLEC8	2.87274	2.67697	8.10556	2.86971e-15	3.73169e-14	23.4072
TNFAIP6	36.6055	32.9051	8.10468	2.88854e-15	3.75372e-14	23.4008
C11orf24	3.89134	9.80678	8.10399	2.9035e-15	3.77151e-14	23.3957
QTRT1	7.35717	12.1272	8.10112	2.96607e-15	3.85194e-14	23.3747
SEMA4C	3.65537	8.07234	8.09724	3.05274e-15	3.9593e-14	23.3463
MASP1	3.23075	3.86876	8.095	3.10392e-15	4.02305e-14	23.3299
AL049840.5	3.98143	6.87957	8.09457	3.11379e-15	4.03409e-14	23.3268
CALHM2	3.28973	6.28255	8.09322	3.14507e-15	4.07195e-14	23.3169
BOD1	7.71439	19.4598	8.09001	3.22093e-15	4.16497e-14	23.2935
RAB31	8.60436	17.3576	8.08834	3.26098e-15	4.21466e-14	23.2813
WDR13	8.32004	18.4405	8.08831	3.26172e-15	4.2147e-14	23.2811
CLK2	5.9805	10.6221	8.08728	3.2868e-15	4.24619e-14	23.2735
C15orf39	3.55318	7.5775	8.08636	3.30915e-15	4.27414e-14	23.2668
ZYX	17.5987	44.6797	8.08433	3.35931e-15	4.33797e-14	23.252
GIPC3	2.99917	4.71763	8.0806	3.45366e-15	4.45788e-14	23.2247
NT5DC3	4.45587	5.09945	8.05619	4.13721e-15	5.32168e-14	23.0468
EXOC3L4	3.34408	3.91565	8.04628	4.45166e-15	5.71133e-14	22.9747
DPP7	26.4607	51.3393	8.04614	4.45617e-15	5.71589e-14	22.9737
CD14	53.3505	69.7288	8.04592	4.46346e-15	5.72276e-14	22.9721
LPAR6	7.74234	12.4176	8.04319	4.55421e-15	5.83408e-14	22.9522
CBX3	8.61641	29.2268	8.04061	4.64198e-15	5.94395e-14	22.9334
CPNE1	9.07175	21.5753	8.04039	4.64933e-15	5.95208e-14	22.9319
TGFA	24.0748	32.2515	8.0362	4.79551e-15	6.13393e-14	22.9014
GZMH	7.3404	7.50901	8.03513	4.83356e-15	6.18127e-14	22.8936
EBI3	4.2282	4.7866	8.03057	4.99891e-15	6.3886e-14	22.8605
MSR1	6.86154	8.1283	8.02621	5.16211e-15	6.59292e-14	22.8288
DNAJC1	9.01854	21.6727	8.01602	5.56453e-15	7.09164e-14	22.7549
STAT2	10.0297	18.7296	8.0127	5.70232e-15	7.25791e-14	22.7308
PA2G4	6.07986	20.8644	8.00917	5.85202e-15	7.43888e-14	22.7053
PDIA3	38.0077	119.675	8.00821	5.89372e-15	7.48869e-14	22.6983
AC022144.1	3.89821	4.34135	8.00327	6.11177e-15	7.7558e-14	22.6625
EBPL	4.85231	12.3416	8.0001	6.256e-15	7.93205e-14	22.6395
PTPRM	9.80556	20.0593	7.99805	6.35073e-15	8.05044e-14	22.6247
AL589669.1	6.69608	8.39721	7.99112	6.68243e-15	8.4637e-14	22.5746
IDO1	9.50678	9.40639	7.98683	6.89633e-15	8.72903e-14	22.5435
LRRC75B	7.98943	11.3306	7.98177	7.15735e-15	9.05171e-14	22.507
APBB3	3.22476	4.69361	7.9785	7.33128e-15	9.25985e-14	22.4833
WDR54	6.45572	11.0194	7.97441	7.55437e-15	9.53757e-14	22.4538
S100A10	164.371	340.882	7.97253	7.65945e-15	9.66818e-14	22.4402
PCDHGC3	3.24813	5.62671	7.96026	8.38e-15	1.0553e-13	22.3517
ORAI3	5.50193	8.22571	7.95665	8.60464e-15	1.08268e-13	22.3256
TMC8	3.31245	3.57996	7.95118	8.95556e-15	1.12659e-13	22.2862
AC084880.1	6.50889	7.27048	7.95109	8.96167e-15	1.12712e-13	22.2856
CSF1R	16.6921	22.5719	7.94918	9.08769e-15	1.14225e-13	22.2718
VCAM1	78.7333	100.148	7.94477	9.3854e-15	1.17842e-13	22.2401
ADAMTS10	2.78052	3.21103	7.9437	9.45915e-15	1.18743e-13	22.2324
SLC9A9	4.67197	5.94259	7.93744	9.90195e-15	1.24249e-13	22.1873
CERNA2	22.1945	21.9758	7.93207	1.02984e-14	1.29006e-13	22.1487
PSMF1	2.54607	14.499	7.92945	1.0497e-14	1.31438e-13	22.1299
TMEM243	4.1492	9.70139	7.92604	1.07621e-14	1.347e-13	22.1053
ZNF622	8.43102	21.8721	7.92194	1.10884e-14	1.3858e-13	22.0759
PLOD1	35.9372	55.2188	7.91503	1.16614e-14	1.45406e-13	22.0263
CDH5	17.8542	28.4025	7.9128	1.18529e-14	1.477e-13	22.0102
MYO15B	7.98105	10.5481	7.90527	1.25218e-14	1.55709e-13	21.9562
PNRC1	24.5689	58.896	7.90511	1.25359e-14	1.55851e-13	21.9551
CLASRP	3.65047	5.90081	7.9047	1.25735e-14	1.56286e-13	21.9521
SH3PXD2A	3.31141	6.26809	7.89801	1.32014e-14	1.63885e-13	21.9042
SLC43A3	3.30198	4.46167	7.89396	1.35955e-14	1.68532e-13	21.8752
PSMB7	16.4424	66.7062	7.89184	1.38071e-14	1.71118e-13	21.86
HLA-DMB	8.30433	13.6576	7.8917	1.38217e-14	1.71263e-13	21.859
RPS18	339.015	678.357	7.88917	1.40777e-14	1.74145e-13	21.8409
VAT1	38.31	97.9094	7.88752	1.42482e-14	1.76181e-13	21.829
MAP3K6	3.72639	7.37765	7.88533	1.44765e-14	1.78856e-13	21.8134
ARPC3	15.0159	46.0974	7.88285	1.47393e-14	1.81951e-13	21.7957
DNPEP	3.39574	13.5715	7.87573	1.55226e-14	1.91263e-13	21.7447
TLR2	3.97017	5.40626	7.86883	1.63198e-14	2.00753e-13	21.6954
WASHC3	2.95282	11.564	7.86699	1.65389e-14	2.0328e-13	21.6823
SLC12A7	18.8473	35.7085	7.8654	1.67304e-14	2.05505e-13	21.6709
AC018638.2	8.20058	11.6655	7.86216	1.71288e-14	2.10225e-13	21.6478
ZMIZ2	7.31372	16.3485	7.86156	1.7203e-14	2.11093e-13	21.6435
RUNX1	3.32967	4.33871	7.85842	1.75997e-14	2.15782e-13	21.6211
ENTR1	2.88869	8.95226	7.85426	1.81377e-14	2.22241e-13	21.5914
ADGRA2	6.06011	9.28015	7.84836	1.89307e-14	2.31624e-13	21.5493
SIGLEC1	2.94292	3.17829	7.84722	1.90864e-14	2.33481e-13	21.5412
SSBP1	3.4748	11.9581	7.84625	1.9222e-14	2.34946e-13	21.5343
SNHG5	4.48117	7.90401	7.84222	1.9791e-14	2.41553e-13	21.5056
CAPN12	3.57018	3.59818	7.84207	1.98124e-14	2.41715e-13	21.5045
DCAF15	2.54939	7.27266	7.83958	2.0172e-14	2.46001e-13	21.4868
MARCHF2	4.88678	16.5502	7.83891	2.02697e-14	2.4704e-13	21.482
CYBA	25.6158	41.4962	7.8387	2.03019e-14	2.47381e-13	21.4805
GJA4	25.3952	37.0527	7.83712	2.05348e-14	2.50117e-13	21.4693
GSAP	2.66492	4.35146	7.83585	2.07239e-14	2.52265e-13	21.4602
LRRC23	2.61468	6.68655	7.83241	2.12455e-14	2.58403e-13	21.4358
CLK1	11.4433	18.8186	7.82393	2.25882e-14	2.7406e-13	21.3754
LINGO1	2.97278	3.616	7.82196	2.29133e-14	2.77778e-13	21.3614
TPM3	5.15968	19.3865	7.81002	2.49749e-14	3.02155e-13	21.2766
FKBP11	3.02443	3.70775	7.8077	2.53957e-14	3.07121e-13	21.2601
HEYL	16.5995	22.0186	7.80728	2.5473e-14	3.07992e-13	21.2572
ARL4A	3.05197	5.3073	7.80721	2.54869e-14	3.08083e-13	21.2566
FAM160A2	3.33978	9.06134	7.80719	2.54908e-14	3.08083e-13	21.2565
MICALL2	2.72058	3.2444	7.80702	2.55217e-14	3.08394e-13	21.2553
RPS15	64.0613	123.186	7.80392	2.60985e-14	3.1517e-13	21.2333
NR3C1	7.89307	16.9047	7.79747	2.7341e-14	3.29639e-13	21.1875
DDX58	4.24381	9.72645	7.79593	2.76446e-14	3.33232e-13	21.1766
IFI44	11.6675	15.9868	7.79014	2.88215e-14	3.47067e-13	21.1356
SLA	4.24208	5.39333	7.78893	2.90749e-14	3.50048e-13	21.127
CLEC14A	27.6485	41.9157	7.78832	2.92018e-14	3.51433e-13	21.1227
SNRPA	6.31743	15.256	7.7845	3.00162e-14	3.60941e-13	21.0956
EDN1	25.6059	33.1049	7.78214	3.05315e-14	3.66915e-13	21.0789
GDI1	7.92609	30.9593	7.7818	3.06045e-14	3.67718e-13	21.0765
PMP22	4.1718	7.67335	7.78167	3.0633e-14	3.67986e-13	21.0756
MAPK11	3.90072	6.41063	7.77806	3.14394e-14	3.77292e-13	21.05
AATF	3.53676	12.8977	7.76556	3.43941e-14	4.11836e-13	20.9617
CDK17	2.64774	6.96439	7.76487	3.45642e-14	4.13705e-13	20.9568
CYP2J2	53.8818	49.0784	7.76369	3.486e-14	4.16994e-13	20.9484
PTPRC	7.76421	9.70454	7.75751	3.64398e-14	4.3519e-13	20.9048
RPS2P5	23.3116	39.2491	7.75274	3.77083e-14	4.49707e-13	20.8711
GNLY	4.10019	4.13509	7.75107	3.81632e-14	4.55041e-13	20.8593
MYOCOS	6.82203	6.14586	7.75037	3.83553e-14	4.57057e-13	20.8544
PIK3CD	2.71176	5.45683	7.74978	3.85193e-14	4.58642e-13	20.8502
THBS3	2.71244	3.97029	7.74969	3.8543e-14	4.58833e-13	20.8496
NOTCH3	24.0341	36.5886	7.74905	3.87208e-14	4.60765e-13	20.8451
RPS6KA4	2.92697	8.7653	7.74683	3.93411e-14	4.67717e-13	20.8294
CLIC2	3.63398	7.40756	7.74488	3.98958e-14	4.73776e-13	20.8156
SPPL2B	3.13225	5.97415	7.74364	4.02513e-14	4.77735e-13	20.8069
UBXN11	4.67021	7.11133	7.74028	4.12314e-14	4.88976e-13	20.7832
RPL35A	64.3185	147.055	7.73989	4.13475e-14	4.90255e-13	20.7805
PBX2	4.91555	14.9512	7.73932	4.15179e-14	4.92079e-13	20.7764
FAM193B	7.07913	8.3094	7.73826	4.18321e-14	4.95507e-13	20.769
DDX39B	7.05656	9.27791	7.7355	4.26674e-14	5.05164e-13	20.7496
MFSD10	10.5334	21.84	7.72966	4.44882e-14	5.2613e-13	20.7084
LIMD2	4.04392	4.87781	7.72333	4.65502e-14	5.49749e-13	20.6639
PRPF3	3.98415	7.73814	7.72262	4.67856e-14	5.5231e-13	20.6589
LAYN	3.53783	5.64744	7.72074	4.74201e-14	5.59356e-13	20.6457
PMEPA1	18.0626	24.5922	7.71358	4.99084e-14	5.87541e-13	20.5953
MAPK8IP3	5.88761	6.9282	7.70895	5.15861e-14	6.07051e-13	20.5628
TP53INP1	6.66432	12.6959	7.7025	5.40191e-14	6.34928e-13	20.5175
AC018638.5	6.14151	8.13726	7.69926	5.52821e-14	6.49388e-13	20.4947
ZBTB7B	3.75158	12.5918	7.69724	5.60833e-14	6.58669e-13	20.4806
ZC3HAV1L	2.8726	4.67686	7.691	5.86339e-14	6.87537e-13	20.4368
BST2	86.533	134.877	7.68401	6.16272e-14	7.2164e-13	20.3878
POU5F1	10.5224	10.3581	7.68	6.34128e-14	7.41671e-13	20.3598
RELA	3.77189	17.8596	7.67936	6.37033e-14	7.44629e-13	20.3553
DPY19L1	2.86711	7.0676	7.67728	6.46515e-14	7.55416e-13	20.3407
AHSA2P	3.90162	4.53566	7.66884	6.8652e-14	8.01057e-13	20.2817
NPDC1	8.75638	12.9371	7.66641	6.98507e-14	8.14244e-13	20.2646
HES4	7.66431	8.69552	7.66405	7.10337e-14	8.27547e-13	20.2481
HEY2	3.34949	5.17535	7.66383	7.1142e-14	8.28646e-13	20.2466
HAPLN3	2.76367	3.08025	7.66046	7.28674e-14	8.47205e-13	20.223
XRCC1	2.83796	9.94765	7.66044	7.28779e-14	8.47205e-13	20.2229
PARP14	8.71555	16.3596	7.65792	7.41926e-14	8.61647e-13	20.2053
RPL31	49.0612	123.559	7.65535	7.55634e-14	8.76709e-13	20.1873
SEM1	2.59388	5.76463	7.65369	7.64562e-14	8.86371e-13	20.1758
C3	226.281	224.003	7.6533	7.66682e-14	8.88487e-13	20.173
PLAGL1	2.71841	4.29197	7.6484	7.938e-14	9.18838e-13	20.1388
DPCD	8.45282	17.7176	7.64527	8.1165e-14	9.39135e-13	20.117
SYNPO	27.9224	47.5718	7.64342	8.22379e-14	9.50992e-13	20.1041
MYC	13.4229	18.791	7.64262	8.27032e-14	9.56187e-13	20.0985
SLC35E1	2.6706	10.2848	7.63832	8.52642e-14	9.8503e-13	20.0685
HSD3B7	21.4125	24.6416	7.63819	8.53448e-14	9.8577e-13	20.0676
DENND4B	2.6841	6.41426	7.63743	8.58068e-14	9.90914e-13	20.0623
DDOST	22.4957	82.5222	7.63212	8.9093e-14	1.02747e-12	20.0253
BIRC3	21.1717	23.9046	7.63022	9.03029e-14	1.04041e-12	20.012
AC132812.1	2.83871	3.50421	7.62508	9.36457e-14	1.07704e-12	19.9763
AC007406.2	6.31492	7.75002	7.62451	9.40249e-14	1.08119e-12	19.9723
HNRNPA1	20.3387	82.4744	7.61886	9.78621e-14	1.12401e-12	19.933
CD2	14.3855	14.6612	7.61523	1.0041e-13	1.15283e-12	19.9077
TNFSF13B	4.93756	5.41289	7.61509	1.00505e-13	1.1537e-12	19.9068
TMEM159	9.85007	21.5323	7.61298	1.02017e-13	1.16993e-12	19.8921
RPL3	153.754	478.323	7.61057	1.03767e-13	1.18954e-12	19.8754
RPL13	146.915	257.691	7.60816	1.05553e-13	1.20932e-12	19.8586
KCNJ2	3.04106	3.83158	7.60333	1.09215e-13	1.2503e-12	19.8251
PTBP1	5.7779	29.7942	7.60248	1.09877e-13	1.2574e-12	19.8191
CASP3	2.9137	8.50658	7.60148	1.10654e-13	1.26555e-12	19.8122
PPFIA4	3.35058	3.34547	7.59909	1.12535e-13	1.28657e-12	19.7956
SHANK3	6.48584	10.0629	7.59537	1.15533e-13	1.31897e-12	19.7697
FUS	10.2023	34.2043	7.5922	1.18142e-13	1.34602e-12	19.7478
AP1S2	2.83865	6.71494	7.5896	1.20332e-13	1.36939e-12	19.7297
SND1	11.3192	36.245	7.58603	1.23399e-13	1.40322e-12	19.705
ZNF692	4.15335	5.25307	7.58476	1.24502e-13	1.41522e-12	19.6962
RAB40C	4.3942	9.27245	7.58084	1.27995e-13	1.45382e-12	19.669
PFN1	80.2319	206.197	7.57514	1.33239e-13	1.51136e-12	19.6295
ARPC1A	5.01644	10.506	7.57445	1.33886e-13	1.51812e-12	19.6248
FOXJ3	18.8737	25.3092	7.57396	1.34345e-13	1.52303e-12	19.6214
AC018638.4	3.89267	5.94322	7.56161	1.46547e-13	1.6582e-12	19.5359
SMPD4BP	3.11275	4.48997	7.56077	1.47412e-13	1.66767e-12	19.5301
CDK7	3.71021	10.8558	7.56039	1.47809e-13	1.67153e-12	19.5275
PHPT1	21.2937	43.7998	7.55765	1.50684e-13	1.70242e-12	19.5086
CHST13	4.62795	5.58602	7.55018	1.58801e-13	1.79207e-12	19.457
KCTD3	10.3781	23.9317	7.54818	1.61043e-13	1.81669e-12	19.4432
OPTN	8.99637	33.9482	7.54192	1.68286e-13	1.89551e-12	19.3999
SLC37A4	10.2314	21.8814	7.53946	1.71216e-13	1.92705e-12	19.383
TCEA3	16.3833	37.6191	7.53377	1.78177e-13	2.00313e-12	19.3438
SLCO2B1	7.78967	10.55	7.52793	1.85632e-13	2.08378e-12	19.3035
CCL4	8.40735	8.95778	7.52777	1.85838e-13	2.0853e-12	19.3024
GRAMD4	14.1092	18.2753	7.52117	1.94625e-13	2.1802e-12	19.257
SKI	6.10977	16.8881	7.51703	2.00357e-13	2.24188e-12	19.2285
NEURL1B	5.19836	8.93648	7.51446	2.03987e-13	2.28077e-12	19.2108
MPEG1	9.62759	14.7231	7.51003	2.10403e-13	2.34986e-12	19.1804
BIVM	2.54051	5.19524	7.50841	2.12798e-13	2.37527e-12	19.1692
TULP3	4.00745	13.2447	7.50546	2.17241e-13	2.42077e-12	19.1489
RPS27	226.359	557.189	7.50199	2.22568e-13	2.47827e-12	19.1251
RPL28	46.5162	83.4098	7.50132	2.23608e-13	2.48939e-12	19.1205
FCGRT	15.9021	55.5578	7.49437	2.34739e-13	2.6089e-12	19.0728
ADAMTS2	2.92629	3.64355	7.49253	2.37767e-13	2.64108e-12	19.0602
CCR5	5.47621	5.65508	7.49245	2.37907e-13	2.64214e-12	19.0596
NFE2L3	3.9237	5.62638	7.48939	2.43042e-13	2.69814e-12	19.0386
LCAT	3.52939	4.47781	7.48619	2.48524e-13	2.75439e-12	19.0167
PCSK6	4.40178	4.48959	7.48437	2.51703e-13	2.78755e-12	19.0042
CD151	33.1992	83.7721	7.48251	2.54981e-13	2.82174e-12	18.9915
DRAM1	9.51985	23.3175	7.47749	2.64069e-13	2.92014e-12	18.9571
IK	7.02328	30.0198	7.46982	2.78559e-13	3.07351e-12	18.9046
SLC6A8	56.3774	75.3569	7.4685	2.81137e-13	3.10137e-12	18.8955
HLA-DQB2	13.8641	14.4968	7.46262	2.92886e-13	3.22918e-12	18.8553
EEF2	195.884	656.996	7.46148	2.95208e-13	3.25238e-12	18.8475
DAPK3	4.05496	11.4408	7.46018	2.97896e-13	3.28139e-12	18.8386
RASL12	4.37531	7.00888	7.45174	3.15905e-13	3.47396e-12	18.7809
SNHG6	12.7845	24.2625	7.44373	3.33976e-13	3.66591e-12	18.7262
RALY	4.40786	17.3776	7.44159	3.38984e-13	3.71949e-12	18.7116
SSPN	3.56535	5.89328	7.43007	3.67186e-13	4.02226e-12	18.6331
PKM	85.4292	256.869	7.42957	3.68462e-13	4.03549e-12	18.6297
APOL6	7.04787	12.4462	7.42542	3.79217e-13	4.15022e-12	18.6014
RCN1	7.06849	12.0315	7.41118	4.18509e-13	4.55925e-12	18.5045
TAOK2	2.82867	10.2282	7.41035	4.20928e-13	4.58309e-12	18.4989
CDK10	5.68502	10.7465	7.4082	4.27225e-13	4.64995e-12	18.4843
TCF4	2.84229	4.65764	7.40638	4.3265e-13	4.7064e-12	18.4719
EIF3D	11.7348	53.312	7.40631	4.32848e-13	4.7077e-12	18.4714
PLD4	3.42928	3.88994	7.40263	4.44e-13	4.82104e-12	18.4464
GSDMD	7.34427	16.9327	7.40239	4.44732e-13	4.82723e-12	18.4448
AHR	4.29756	8.44125	7.39668	4.62639e-13	5.01884e-12	18.406
NFIX	5.37435	12.0176	7.39476	4.68816e-13	5.08345e-12	18.393
CCNL2	10.963	13.8671	7.39186	4.78292e-13	5.18015e-12	18.3733
NGF	5.65788	6.64266	7.38437	5.03673e-13	5.44709e-12	18.3225
RABGGTB	2.86416	9.5306	7.38139	5.14127e-13	5.5551e-12	18.3024
GDF6	4.36212	4.24539	7.3768	5.30679e-13	5.73289e-12	18.2712
CD36	12.6476	14.6598	7.37141	5.50747e-13	5.9432e-12	18.2348
THAP9-AS1	2.99338	5.98938	7.37001	5.56108e-13	5.9967e-12	18.2252
FBXO6	4.59668	8.68203	7.36829	5.62709e-13	6.06568e-12	18.2137
RASSF6	4.83469	7.66439	7.36804	5.63707e-13	6.07534e-12	18.2119
TMEM258	3.61534	10.9747	7.36765	5.65228e-13	6.09062e-12	18.2093
PYCARD	5.76711	6.95477	7.36657	5.6941e-13	6.13346e-12	18.202
LPIN3	6.23615	8.63555	7.36395	5.79813e-13	6.241e-12	18.1842
LIPA	26.5784	44.4044	7.36349	5.81641e-13	6.25954e-12	18.1811
PGAM1	11.5652	30.6795	7.36314	5.83023e-13	6.27328e-12	18.1788
CXCL16	14.2232	30.5291	7.36004	5.95602e-13	6.40514e-12	18.1578
ADSS1	12.2754	13.414	7.35989	5.96243e-13	6.41088e-12	18.1568
ALOX5	10.2366	12.1746	7.35848	6.02034e-13	6.47081e-12	18.1473
INTS11	2.7652	8.51049	7.35596	6.12567e-13	6.58164e-12	18.1303
FSTL1	39.3631	59.1361	7.35393	6.21175e-13	6.6693e-12	18.1166
APOLD1	30.9459	37.4498	7.34987	6.38773e-13	6.84835e-12	18.0891
MAP3K7CL	6.21347	7.39577	7.34916	6.41879e-13	6.87792e-12	18.0843
SNHG12	2.9805	3.02981	7.34707	6.51148e-13	6.9697e-12	18.0703
FAM114A1	3.68527	10.7723	7.34553	6.58088e-13	7.03638e-12	18.0598
ABCC1	3.86642	9.44816	7.34282	6.70456e-13	7.16604e-12	18.0416
LMNB1	3.15227	4.82979	7.34232	6.72773e-13	7.18951e-12	18.0382
GZMA	20.5059	20.674	7.3403	6.82167e-13	7.28859e-12	18.0245
LXN	6.67976	17.0159	7.33804	6.9282e-13	7.3971e-12	18.0093
TP53I11	10.503	18.6984	7.33445	7.10106e-13	7.57893e-12	17.9851
TNFAIP8	3.03901	5.77319	7.32975	7.33362e-13	7.81872e-12	17.9535
CDC16	4.0583	18.0525	7.32758	7.44383e-13	7.93194e-12	17.9388
AC023024.2	2.56152	2.56517	7.32432	7.61198e-13	8.10821e-12	17.9169
BLOC1S6	3.05037	10.5063	7.32414	7.62152e-13	8.11692e-12	17.9156
PWP1	3.88003	20.6279	7.32012	7.83422e-13	8.33448e-12	17.8886
GLIS1	3.40624	4.19988	7.31799	7.94954e-13	8.45263e-12	17.8743
PIP4K2A	4.47501	11.9853	7.316	8.0585e-13	8.56235e-12	17.8609
CTSW	8.60059	8.75836	7.31444	8.14491e-13	8.64953e-12	17.8504
DEAF1	3.30019	10.446	7.31431	8.15261e-13	8.65616e-12	17.8495
TRIAP1	3.7209	15.0092	7.30992	8.40079e-13	8.90615e-12	17.82
FBXL16	8.79977	12.2946	7.30928	8.43771e-13	8.9413e-12	17.8157
TMEM184B	4.13032	13.4805	7.30559	8.65378e-13	9.16046e-12	17.7909
SPRY1	21.061	31.8916	7.30431	8.72999e-13	9.23949e-12	17.7823
NUCB2	3.46424	8.60542	7.30094	8.93312e-13	9.44774e-12	17.7597
SIAH2	4.20974	12.0193	7.29946	9.02401e-13	9.53199e-12	17.7498
TUSC1	4.75907	12.9625	7.29762	9.13803e-13	9.64214e-12	17.7374
GAS5	24.2913	32.4599	7.29455	9.33225e-13	9.83312e-12	17.7168
C4A	9.12461	11.9246	7.28984	9.63709e-13	1.01453e-11	17.6852
RP2	2.90006	8.62834	7.28953	9.65784e-13	1.01654e-11	17.6831
TESK1	3.3953	11.6925	7.27833	1.04243e-12	1.09508e-11	17.6081
PLD3	13.424	44.2359	7.26996	1.10366e-12	1.15715e-11	17.552
EDNRA	5.48461	8.78765	7.26955	1.10675e-12	1.16018e-11	17.5493
NAP1L1	7.93194	22.5919	7.26477	1.14339e-12	1.19585e-11	17.5173
UBA2	5.08021	21.1955	7.2578	1.19897e-12	1.25222e-11	17.4707
COL8A1	9.86503	12.0172	7.25602	1.21353e-12	1.26564e-11	17.4589
AC078864.1	8.46858	8.80442	7.25046	1.26033e-12	1.31238e-11	17.4217
CDCA7L	3.56827	4.63506	7.2449	1.30883e-12	1.36217e-11	17.3846
UFM1	6.23135	22.5989	7.24238	1.33143e-12	1.38472e-11	17.3678
ITGA1	6.64299	14.1137	7.24132	1.34106e-12	1.39449e-11	17.3608
SDHAP3	14.3196	14.653	7.24064	1.34726e-12	1.40045e-11	17.3562
BCL6B	7.86702	11.9978	7.23373	1.41199e-12	1.46593e-11	17.3102
RPS13	61.27	169.48	7.23156	1.43296e-12	1.48642e-11	17.2957
SETD7	3.08264	7.89479	7.22782	1.46975e-12	1.52377e-11	17.2708
TRABD2B	5.0505	9.57217	7.22699	1.47799e-12	1.53205e-11	17.2653
ANKRD10	8.55082	18.4674	7.22563	1.49171e-12	1.54546e-11	17.2562
PARP9	3.10134	8.29197	7.22288	1.51983e-12	1.57433e-11	17.2379
RPS4X	139.225	388.246	7.21967	1.55317e-12	1.60774e-11	17.2166
TBCA	8.51304	29.2427	7.21651	1.58677e-12	1.64081e-11	17.1956
HLA-DRB6	26.8111	35.6047	7.21405	1.61352e-12	1.66731e-11	17.1792
MYD88	3.88588	13.0169	7.21199	1.63617e-12	1.69041e-11	17.1655
TMSB4X	282.584	722.769	7.20821	1.67857e-12	1.73241e-11	17.1404
CD3E	10.7302	11.4502	7.20748	1.6868e-12	1.74046e-11	17.1356
CWC15	5.26247	21.2365	7.20747	1.68695e-12	1.74046e-11	17.1355
IL27RA	3.79349	7.31205	7.20309	1.73764e-12	1.79089e-11	17.1064
HAPLN1	2.98883	2.92578	7.2018	1.75294e-12	1.80541e-11	17.0978
PXDN	9.55214	12.7611	7.19671	1.8143e-12	1.86731e-11	17.064
A4GALT	7.33899	18.997	7.19602	1.82274e-12	1.87567e-11	17.0595
MET	26.2549	44.5413	7.1944	1.84288e-12	1.89508e-11	17.0487
CDH13	3.18098	4.54484	7.19399	1.84793e-12	1.89962e-11	17.046
APOL3	4.89821	10.0335	7.18415	1.97489e-12	2.02558e-11	16.9808
SLAMF6	3.29552	3.56809	7.17333	2.12441e-12	2.17219e-11	16.9092
IL6R	4.28371	8.57104	7.17056	2.16443e-12	2.21158e-11	16.8909
ZNF83	7.08976	10.034	7.17014	2.17054e-12	2.21744e-11	16.8881
POP7	7.82987	22.4338	7.16955	2.17918e-12	2.22589e-11	16.8842
AIF1	17.7056	31.4102	7.16881	2.1901e-12	2.23665e-11	16.8793
TNFAIP2	12.8312	20.0061	7.16551	2.23926e-12	2.28411e-11	16.8575
ARSA	3.87363	10.3805	7.15965	2.32947e-12	2.37409e-11	16.8187
LNPK	2.78587	6.57659	7.15444	2.41244e-12	2.45612e-11	16.7844
FLT4	5.90492	9.78016	7.15303	2.43541e-12	2.47782e-11	16.7751
ITPRIP	6.13249	11.9917	7.14669	2.54159e-12	2.58408e-11	16.7332
IGBP1	14.1342	43.3213	7.13712	2.71025e-12	2.75084e-11	16.6702
HNRNPH1	12.3005	29.9909	7.13317	2.78308e-12	2.82043e-11	16.6441
CCDC74A	2.72835	3.90132	7.13305	2.78534e-12	2.82224e-11	16.6433
RPL4	60.6823	227.958	7.13194	2.8061e-12	2.8423e-11	16.6361
TNFAIP8L1	2.52443	5.21294	7.13069	2.82972e-12	2.86575e-11	16.6278
AL390728.4	4.82944	7.04374	7.12921	2.85805e-12	2.89345e-11	16.6181
AL731533.3	3.34419	3.08004	7.12907	2.86075e-12	2.89568e-11	16.6171
C6orf223	10.558	10.2649	7.12652	2.91005e-12	2.94258e-11	16.6004
LY6E	79.4001	105.691	7.12457	2.94829e-12	2.98023e-11	16.5875
PELO	2.54025	10.3299	7.11837	3.0733e-12	3.1008e-11	16.5468
PLXNA2	2.61111	5.36232	7.11742	3.0929e-12	3.11952e-11	16.5406
RBCK1	15.0382	25.0478	7.11714	3.09885e-12	3.12499e-11	16.5387
RFNG	3.14237	8.7865	7.1164	3.11417e-12	3.1399e-11	16.5338
ACVRL1	7.29558	15.6511	7.10918	3.2684e-12	3.28871e-11	16.4864
TPRKB	2.78724	9.56188	7.10645	3.32856e-12	3.34641e-11	16.4685
CAVIN1	56.3218	122.803	7.10488	3.36375e-12	3.38007e-11	16.4582
OFD1	2.99734	7.57104	7.10361	3.39251e-12	3.40725e-11	16.4498
CMIP	3.48777	9.60246	7.10105	3.45103e-12	3.46368e-11	16.4331
AC104031.1	5.26881	6.04482	7.08972	3.72239e-12	3.72533e-11	16.3588
LENG8	16.7701	22.7292	7.08967	3.72358e-12	3.7259e-11	16.3585
SMTN	3.94502	7.45262	7.0896	3.72528e-12	3.72697e-11	16.358
SNRNP70	15.932	29.4089	7.08194	3.92082e-12	3.91864e-11	16.3079
SIGLEC10	3.2615	3.30579	7.07853	4.01098e-12	4.0074e-11	16.2855
CD3D	13.4159	13.8687	7.07621	4.07339e-12	4.06771e-11	16.2704
TEAD4	3.62949	8.48167	7.07369	4.14255e-12	4.13191e-11	16.2539
PRMT2	3.07973	13.6838	7.07181	4.19468e-12	4.1811e-11	16.2416
RPL7A	154.936	447.144	7.07024	4.23865e-12	4.22422e-11	16.2314
INKA1	3.17515	4.88982	7.06431	4.40942e-12	4.38852e-11	16.1926
MGLL	10.1691	27.5351	7.06237	4.46672e-12	4.44406e-11	16.18
BATF	3.79307	3.87745	7.06166	4.48784e-12	4.46283e-11	16.1754
PTAFR	4.01062	5.86038	7.06148	4.49344e-12	4.46765e-11	16.1741
DGUOK	4.0318	14.626	7.05867	4.57817e-12	4.54961e-11	16.1558
RAPGEF1	6.62717	21.2268	7.05782	4.60396e-12	4.57218e-11	16.1503
CD70	36.3731	34.0117	7.05353	4.73747e-12	4.69928e-11	16.1223
LYN	3.48248	8.22969	7.04018	5.17681e-12	5.11544e-11	16.0353
YPEL2	2.62609	7.79183	7.03878	5.22501e-12	5.1622e-11	16.0262
BRI3	5.67851	18.9981	7.03562	5.33568e-12	5.2628e-11	16.0056
FAM111A	3.06702	6.86866	7.03409	5.39004e-12	5.31465e-11	15.9957
SLC6A3	44.2026	39.6339	7.032	5.4655e-12	5.38637e-11	15.982
ARAP3	3.91142	7.31506	7.02505	5.72302e-12	5.63456e-11	15.9369
TMEM43	8.42202	28.9654	7.01695	6.03855e-12	5.93244e-11	15.8843
MYOF	11.7904	26.835	7.01649	6.05691e-12	5.94851e-11	15.8813
BET1L	3.36366	16.4168	7.00779	6.41604e-12	6.28563e-11	15.8248
AGER	2.67457	3.13306	7.00687	6.45529e-12	6.32303e-11	15.8188
PRUNE2	10.0476	15.0847	7.00266	6.63732e-12	6.49598e-11	15.7915
CDH6	20.0169	25.6526	6.99486	6.98845e-12	6.82391e-11	15.741
RAPGEF5	4.0843	7.89573	6.97924	7.74683e-12	7.54211e-11	15.64
IGFBP4	208.538	460.852	6.97454	7.99054e-12	7.77302e-11	15.6096
C4B	8.56771	11.2113	6.97333	8.05472e-12	7.83289e-11	15.6018
MMP14	42.149	61.4487	6.96847	8.31674e-12	8.0758e-11	15.5704
CCL28	5.00294	7.07854	6.96299	8.62185e-12	8.35568e-11	15.535
MIR210	3.76329	3.58949	6.96065	8.75538e-12	8.48232e-11	15.52
TTC21B-AS1	9.7447	8.62986	6.96019	8.78225e-12	8.50697e-11	15.517
CARD19	2.61287	6.15201	6.95969	8.81094e-12	8.53198e-11	15.5138
HM13	6.14129	18.197	6.95357	9.17283e-12	8.87085e-11	15.4743
OAS3	4.47704	8.43396	6.95139	9.30509e-12	8.9929e-11	15.4603
ZNF320	3.89426	6.83175	6.94898	9.45359e-12	9.13345e-11	15.4448
SPATS2L	4.83555	12.5235	6.94816	9.50502e-12	9.17866e-11	15.4394
STMN3	20.607	24.2465	6.9468	9.59029e-12	9.25649e-11	15.4307
CLEC2B	5.91063	6.71558	6.94584	9.6507e-12	9.31178e-11	15.4245
PCDH12	7.86943	12.9474	6.94553	9.67046e-12	9.32781e-11	15.4225
ATP2B4	7.98473	20.0695	6.93769	1.01806e-11	9.80241e-11	15.3721
CCND2	5.42305	8.91456	6.93756	1.01898e-11	9.80962e-11	15.3712
COL5A2	13.2478	15.8711	6.93519	1.03489e-11	9.95799e-11	15.356
BTNL9	9.88644	11.3934	6.92949	1.07433e-11	1.03258e-10	15.3194
MRPL17	6.6825	21.639	6.91866	1.15329e-11	1.10507e-10	15.2499
PSMD3	3.70071	20.5265	6.91838	1.15539e-11	1.10691e-10	15.2481
PLA2G7	4.4674	4.32973	6.91564	1.17627e-11	1.12637e-10	15.2305
FER1L4	2.60594	2.35537	6.91291	1.19748e-11	1.14593e-10	15.213
IMPDH1	3.83367	7.79104	6.91216	1.20336e-11	1.15138e-10	15.2082
AC005261.1	3.01555	6.4426	6.90133	1.29162e-11	1.23324e-10	15.1388
EIF4EBP1	40.4378	48.1825	6.89771	1.32257e-11	1.26077e-10	15.1156
KEAP1	3.67486	20.3285	6.89529	1.34362e-11	1.27961e-10	15.1001
RARRES2	90.9482	125.696	6.89514	1.34493e-11	1.28065e-10	15.0992
DIPK2A	2.61419	6.23732	6.89105	1.38128e-11	1.31358e-10	15.0731
IRF1	4.71576	7.54192	6.8898	1.39262e-11	1.32393e-10	15.065
OXA1L	6.101	27.931	6.88615	1.42613e-11	1.3545e-10	15.0417
EPSTI1	3.65439	6.24586	6.88556	1.43166e-11	1.35953e-10	15.038
CDK9	4.14512	17.2276	6.87224	1.56146e-11	1.47901e-10	14.9529
GPI	15.6524	48.162	6.86893	1.59543e-11	1.51022e-10	14.9318
ADGRL4	10.1058	18.6877	6.86829	1.60208e-11	1.51579e-10	14.9277
SLC2A5	13.6843	17.6687	6.86631	1.62286e-11	1.53472e-10	14.9151
LSM7	5.38837	12.851	6.86608	1.62532e-11	1.53607e-10	14.9136
LRP1	8.98934	18.1083	6.85809	1.71193e-11	1.61535e-10	14.8628
RPL10A	118.506	339.447	6.85502	1.74642e-11	1.64711e-10	14.8432
HIGD1B	3.29191	4.44456	6.84675	1.8428e-11	1.73526e-10	14.7906
ADAM15	4.25724	13.0638	6.84546	1.85828e-11	1.74906e-10	14.7824
SRM	10.5772	21.6063	6.83878	1.9405e-11	1.82436e-10	14.74
LINC00462	15.9274	14.4127	6.83707	1.96218e-11	1.84358e-10	14.7291
SH3KBP1	3.23577	8.53589	6.83527	1.98514e-11	1.86427e-10	14.7177
SUPT5H	3.49003	17.112	6.82726	2.09082e-11	1.96011e-10	14.6669
POLR2H	4.46237	14.1045	6.82459	2.12732e-11	1.99244e-10	14.6499
SLC17A4	12.1982	11.749	6.82346	2.14289e-11	2.00639e-10	14.6428
PITPNB	2.86686	12.1939	6.81998	2.19167e-11	2.05012e-10	14.6207
SIT1	3.22844	3.41169	6.81324	2.28935e-11	2.13847e-10	14.578
RPS16	95.6188	222.733	6.81267	2.29784e-11	2.14573e-10	14.5744
C5AR1	6.06359	9.12537	6.81173	2.31175e-11	2.1577e-10	14.5685
FYB1	4.45262	5.83393	6.81006	2.33693e-11	2.17982e-10	14.5578
COL6A2	72.504	88.8702	6.80653	2.39073e-11	2.22862e-10	14.5355
KHSRP	5.41881	28.4085	6.80433	2.42502e-11	2.25951e-10	14.5216
LDB2	6.79541	13.6241	6.80414	2.42796e-11	2.2619e-10	14.5204
TRBC1	19.9931	20.6154	6.80226	2.45757e-11	2.28805e-10	14.5085
MIR647	4.95072	5.67146	6.80023	2.49004e-11	2.31719e-10	14.4957
NFIB	4.05749	11.2318	6.79727	2.53803e-11	2.36e-10	14.477
SHARPIN	6.81373	20.037	6.78729	2.70677e-11	2.50984e-10	14.4139
GIGYF1	4.49205	9.96532	6.78571	2.73447e-11	2.53393e-10	14.404
PDGFA	5.9675	13.1441	6.78044	2.8288e-11	2.61768e-10	14.3707
TPT1	107.582	283.842	6.7707	3.01173e-11	2.77959e-10	14.3094
P3H1	4.07954	6.3369	6.76706	3.08313e-11	2.8424e-10	14.2864
ZNF768	6.33868	21.6461	6.76551	3.11395e-11	2.86903e-10	14.2767
CCHCR1	3.47571	7.41245	6.7637	3.15023e-11	2.90156e-10	14.2653
BYSL	2.57356	7.79217	6.76336	3.15723e-11	2.90756e-10	14.2632
ZHX2	5.57821	14.9166	6.76272	3.17028e-11	2.91913e-10	14.2591
FNDC3B	4.58248	13.2207	6.76028	3.2202e-11	2.96371e-10	14.2438
NFKBIA	32.2197	76.5858	6.75212	3.39343e-11	3.1135e-10	14.1925
PRELID1	6.90368	15.3539	6.75182	3.40004e-11	3.11908e-10	14.1906
TM4SF18	12.6117	23.7841	6.75108	3.41613e-11	3.13336e-10	14.186
AL139287.1	3.47793	5.20566	6.75054	3.42803e-11	3.14379e-10	14.1826
PPARD	5.87826	13.7036	6.74819	3.48001e-11	3.18752e-10	14.1678
SARAF	51.2523	161.018	6.74447	3.56409e-11	3.26102e-10	14.1445
ZNF37CP	2.75808	2.62455	6.74253	3.60868e-11	3.29979e-10	14.1323
SNHG18	4.01177	8.21472	6.74088	3.6469e-11	3.33268e-10	14.122
WDR91	4.93462	12.848	6.74071	3.65097e-11	3.33487e-10	14.1209
AC073861.1	4.58296	8.72345	6.73983	3.67171e-11	3.35278e-10	14.1153
ARHGEF2	2.542	8.35558	6.72812	3.95749e-11	3.60598e-10	14.0419
NRDC	2.95264	16.2553	6.7246	4.04763e-11	3.68359e-10	14.0199
GBP1	17.2464	21.7262	6.72429	4.05563e-11	3.69031e-10	14.018
ARHGAP4	3.87567	6.82325	6.7227	4.09707e-11	3.72516e-10	14.008
SCN4B	5.51389	6.72515	6.72009	4.16597e-11	3.78549e-10	13.9917
KAT2A	6.64264	11.0286	6.71437	4.32101e-11	3.92038e-10	13.9559
TENT2	2.7987	9.66062	6.71264	4.36891e-11	3.96263e-10	13.9451
RPL13A	141.101	374.351	6.71191	4.38926e-11	3.97987e-10	13.9406
MIR140	5.01592	5.28257	6.71026	4.43573e-11	4.01894e-10	13.9303
BLVRA	9.43431	29.3556	6.70973	4.45082e-11	4.032e-10	13.9269
CD93	25.3877	44.9002	6.70955	4.45596e-11	4.03604e-10	13.9258
FAU	70.7002	148.23	6.70717	4.52426e-11	4.09478e-10	13.9109
NKG7	33.2912	32.5286	6.70003	4.73502e-11	4.27576e-10	13.8663
UBA5	4.78016	11.1902	6.69844	4.78329e-11	4.31607e-10	13.8564
IRF2	3.33869	14.8043	6.69745	4.81355e-11	4.3414e-10	13.8502
TMEM91	11.0592	10.5871	6.69593	4.86017e-11	4.37946e-10	13.8408
RPL37A	44.0708	103.012	6.69467	4.89951e-11	4.41223e-10	13.8329
NUTF2	6.91062	21.291	6.69237	4.97167e-11	4.47314e-10	13.8186
RNF181	21.9235	59.4453	6.68754	5.12693e-11	4.60587e-10	13.7885
KDR	25.5156	41.8742	6.68066	5.35647e-11	4.80699e-10	13.7456
KCTD20	4.16563	15.0716	6.68063	5.35755e-11	4.80723e-10	13.7454
TRIB3	18.976	19.3018	6.67768	5.45877e-11	4.89658e-10	13.7271
GNG11	21.5158	42.6427	6.66635	5.86649e-11	5.24805e-10	13.6566
AHNAK2	7.18762	6.80458	6.66392	5.95747e-11	5.32623e-10	13.6415
RAP2A	4.29371	12.5648	6.66366	5.9674e-11	5.33431e-10	13.6399
NGFR	6.11096	7.68208	6.66008	6.10455e-11	5.45362e-10	13.6177
SHISA5	8.18146	35.3355	6.6556	6.28031e-11	5.60475e-10	13.5899
VEGFC	3.74724	6.4187	6.65415	6.33825e-11	5.6539e-10	13.5809
GPR34	6.61093	8.82207	6.65035	6.49304e-11	5.78417e-10	13.5573
AL390728.6	3.97587	5.95115	6.64303	6.80082e-11	6.04656e-10	13.5119
EEF1B2	57.429	151.085	6.64037	6.91664e-11	6.14403e-10	13.4954
RESF1	4.50757	9.40069	6.63969	6.94622e-11	6.16938e-10	13.4912
BTG1	19.2206	57.657	6.63709	7.06139e-11	6.2698e-10	13.4752
SGCB	13.0704	35.8572	6.6314	7.32033e-11	6.48904e-10	13.4399
RPL8	247.484	599.313	6.62865	7.44863e-11	6.59588e-10	13.4229
EGFR	19.5585	28.158	6.62589	7.57935e-11	6.70964e-10	13.4059
HSPA7	4.63232	4.39209	6.6235	7.69464e-11	6.80866e-10	13.3911
RPL5	74.2974	242.849	6.6228	7.72902e-11	6.83806e-10	13.3867
CST7	18.4699	18.6227	6.61993	7.86996e-11	6.9555e-10	13.3691
COA4	5.14599	22.4072	6.61894	7.91944e-11	6.9982e-10	13.3629
USF1	5.63525	19.1145	6.61816	7.95836e-11	7.03154e-10	13.3581
LY96	10.481	14.0134	6.61294	8.225e-11	7.25418e-10	13.3259
PPIA	10.8757	47.9989	6.6115	8.29986e-11	7.31586e-10	13.317
NSA2	7.82731	22.3414	6.61124	8.3139e-11	7.32607e-10	13.3154
BTBD2	4.07187	14.6476	6.60789	8.49093e-11	7.4743e-10	13.2948
ARF1	28.5331	146.372	6.6076	8.50664e-11	7.48703e-10	13.2929
CCL5	49.5494	49.5074	6.60682	8.54844e-11	7.52159e-10	13.2882
ANXA2	19.1569	44.3247	6.6026	8.779e-11	7.71532e-10	13.2621
MPZL2	8.01254	16.6844	6.59514	9.20083e-11	8.07409e-10	13.2162
TIA1	4.34734	9.51061	6.59479	9.2213e-11	8.09086e-10	13.214
RPL35	127.337	229.975	6.59431	9.24896e-11	8.11274e-10	13.2111
GZMB	4.02332	4.35369	6.59399	9.26792e-11	8.12697e-10	13.2091
SMOX	4.07012	7.11177	6.5906	9.46783e-11	8.29125e-10	13.1882
PSMC3	9.84741	46.7072	6.58902	9.56185e-11	8.36989e-10	13.1785
RPS27A	48.4916	154.564	6.58822	9.61038e-11	8.41114e-10	13.1736
RARS1	5.73639	20.2287	6.58725	9.66935e-11	8.46026e-10	13.1676
SPRED1	3.87534	10.3072	6.58659	9.70916e-11	8.49259e-10	13.1636
NME3	13.9987	26.0405	6.58514	9.79811e-11	8.56409e-10	13.1547
IL4I1	5.56403	6.60254	6.58327	9.91393e-11	8.65514e-10	13.1432
SPSB1	8.93576	14.1519	6.58315	9.92129e-11	8.65775e-10	13.1424
RNPEP	3.53609	16.4668	6.57945	1.0155e-10	8.85129e-10	13.1197
TMEM204	19.0034	36.208	6.57898	1.01846e-10	8.87447e-10	13.1168
C1RL	4.81698	11.7681	6.56811	1.09041e-10	9.46397e-10	13.05
MAF	11.8722	28.3533	6.56674	1.09979e-10	9.54397e-10	13.0417
MEF2D	4.64823	15.6024	6.56077	1.14171e-10	9.89457e-10	13.0051
CD109	5.55099	9.73373	6.55556	1.1796e-10	1.02067e-09	12.9731
MICA	2.87177	6.80307	6.55399	1.19125e-10	1.03016e-09	12.9635
SLC2A3	18.5038	22.2632	6.54896	1.2293e-10	1.06121e-09	12.9328
ENO1	188.141	533.841	6.54662	1.24746e-10	1.07673e-09	12.9184
SHC2	3.66539	5.67	6.5442	1.26644e-10	1.0928e-09	12.9037
LINC02348	6.13567	5.49186	6.54352	1.27186e-10	1.09731e-09	12.8995
CXCR3	3.21358	3.22744	6.54146	1.28838e-10	1.11076e-09	12.8869
PROS1	18.3728	31.0071	6.53501	1.34134e-10	1.15457e-09	12.8475
FOLR2	11.5706	17.0334	6.53394	1.35029e-10	1.1616e-09	12.841
RUVBL2	5.7982	20.7813	6.53167	1.36959e-10	1.17668e-09	12.8271
TMX3	2.73635	8.96274	6.52373	1.43915e-10	1.23412e-09	12.7786
HDAC7	3.1202	9.38977	6.52269	1.44852e-10	1.2418e-09	12.7723
MMP11	4.12258	5.01398	6.52128	1.46135e-10	1.25243e-09	12.7637
PLEC	9.01227	21.963	6.52039	1.4694e-10	1.25897e-09	12.7583
MZT2A	7.03931	9.82974	6.51862	1.48574e-10	1.27242e-09	12.7475
RPL34	51.955	137.29	6.51768	1.49451e-10	1.27974e-09	12.7417
PHB2	12.4029	44.0006	6.51694	1.50142e-10	1.2851e-09	12.7372
FAM50A	9.7042	26.246	6.5033	1.63447e-10	1.39297e-09	12.6542
RPS21	140.95	279.097	6.50268	1.64073e-10	1.39811e-09	12.6505
ADAMTS4	7.11353	8.64438	6.50188	1.64893e-10	1.40488e-09	12.6456
PLEKHA4	4.89298	10.2797	6.49986	1.66979e-10	1.42123e-09	12.6333
MTA2	3.40102	16.7323	6.48981	1.77732e-10	1.51038e-09	12.5723
UBE2M	8.09844	32.9134	6.48863	1.79037e-10	1.52082e-09	12.5651
B3GNT9	4.19583	8.85233	6.48437	1.83837e-10	1.55914e-09	12.5393
CYBB	16.4728	20.8637	6.47669	1.92807e-10	1.63218e-09	12.4927
FNBP4	3.00477	7.3748	6.47599	1.93643e-10	1.63857e-09	12.4885
PLBD2	8.91837	23.7203	6.47512	1.94696e-10	1.647e-09	12.4832
DRAP1	11.4036	32.9305	6.47483	1.95046e-10	1.64973e-09	12.4814
RRAS	24.4205	56.353	6.4741	1.95932e-10	1.65698e-09	12.477
APEX1	16.8642	63.7614	6.47317	1.97065e-10	1.66586e-09	12.4713
SLFN5	3.152	7.38809	6.47255	1.97821e-10	1.6713e-09	12.4676
TRBC2	34.1534	35.7144	6.46871	2.02584e-10	1.70959e-09	12.4443
HRH2	11.7456	11.8042	6.46831	2.03087e-10	1.7136e-09	12.4419
UBA7	4.26252	10.9901	6.4632	2.09605e-10	1.76509e-09	12.411
DERL1	5.89465	16.4265	6.46252	2.10487e-10	1.77226e-09	12.4069
GALNT1	5.26866	15.6736	6.46086	2.12662e-10	1.78855e-09	12.3969
RPL27A	48.8966	97.1058	6.45829	2.16074e-10	1.81622e-09	12.3813
MAN2C1	2.95378	6.53604	6.45819	2.16209e-10	1.81709e-09	12.3807
URM1	3.04526	13.3474	6.45763	2.16959e-10	1.82288e-09	12.3773
NIBAN1	3.41621	7.08768	6.45455	2.21126e-10	1.85658e-09	12.3587
ARHGEF17	6.36274	16.296	6.45452	2.21169e-10	1.85667e-09	12.3585
DMTF1	2.85896	5.57471	6.44456	2.35207e-10	1.96868e-09	12.2984
EIF2A	5.43509	20.348	6.44415	2.35796e-10	1.97333e-09	12.2959
SH3BGRL3	70.0507	126.349	6.44363	2.36556e-10	1.97914e-09	12.2928
ZNF826P	7.02184	9.58711	6.44247	2.38258e-10	1.99169e-09	12.2858
LUC7L	3.13217	5.60066	6.44175	2.39315e-10	1.99997e-09	12.2815
EIF1	42.6592	186.426	6.43624	2.47591e-10	2.06535e-09	12.2482
TXNDC15	4.38828	18.5371	6.43601	2.4794e-10	2.06797e-09	12.2469
CNDP2	36.4138	89.0348	6.43494	2.49586e-10	2.08112e-09	12.2404
HSF4	24.9867	22.5128	6.43421	2.50704e-10	2.09014e-09	12.236
RPL36	96.0227	157.574	6.42778	2.60842e-10	2.1701e-09	12.1973
RHEX	11.9706	13.2916	6.42729	2.6163e-10	2.17575e-09	12.1943
RCBTB2	5.713	17.4566	6.4244	2.66335e-10	2.21425e-09	12.1769
LTA4H	3.39488	15.0693	6.41415	2.83671e-10	2.35213e-09	12.1153
LINC02747	10.2813	9.19832	6.41389	2.84119e-10	2.35519e-09	12.1137
VMP1	20.7432	32.2026	6.4111	2.89038e-10	2.39329e-09	12.097
RTL8A	11.0451	39.3286	6.4103	2.90469e-10	2.4038e-09	12.0921
CPNE8	2.51831	7.55937	6.40862	2.93487e-10	2.42608e-09	12.082
POGLUT2	4.59474	7.42703	6.39419	3.20659e-10	2.64077e-09	11.9955
RPS2P46	4.51729	6.92327	6.39206	3.24872e-10	2.67325e-09	11.9828
TMEM92	2.56475	2.72185	6.39167	3.25648e-10	2.67926e-09	11.9804
RPLP1	110.888	290.134	6.38695	3.35206e-10	2.75599e-09	11.9522
CHSY1	6.28819	15.181	6.38247	3.44539e-10	2.82959e-09	11.9253
SLC25A37	3.86485	7.03611	6.37994	3.49919e-10	2.871e-09	11.9102
PSMD13	4.44629	22.8333	6.36618	3.80655e-10	3.11415e-09	11.828
ANKRD13A	5.87072	14.1697	6.36556	3.8208e-10	3.12538e-09	11.8243
PDAP1	6.50964	32.7158	6.36533	3.82621e-10	3.12894e-09	11.8229
CALD1	21.5947	58.5755	6.36417	3.85349e-10	3.14778e-09	11.816
GPR183	6.5105	9.4045	6.3625	3.89306e-10	3.17967e-09	11.806
SYVN1	3.1247	13.5415	6.36071	3.93567e-10	3.21315e-09	11.7954
SNX10	16.4873	25.6234	6.35876	3.98285e-10	3.24854e-09	11.7837
CDH4	4.20586	3.97264	6.35437	4.09109e-10	3.33043e-09	11.7575
OSER1	6.03381	19.1575	6.35318	4.12087e-10	3.35329e-09	11.7505
EIF3G	5.14068	27.0275	6.34061	4.44913e-10	3.6091e-09	11.6756
TBC1D9B	4.90277	20.23	6.33677	4.55441e-10	3.69041e-09	11.6528
KISS1R	6.24893	5.68954	6.32946	4.76155e-10	3.85038e-09	11.6093
CSAD	2.72913	3.74376	6.32812	4.80025e-10	3.88115e-09	11.6014
FHL3	4.53075	9.57592	6.32755	4.81707e-10	3.89422e-09	11.598
CPEB2	5.28021	12.3929	6.32557	4.87542e-10	3.93871e-09	11.5862
FAM246C	2.50438	2.23996	6.3247	4.90137e-10	3.95752e-09	11.581
STARD3NL	3.6306	13.2117	6.32201	4.98189e-10	4.01981e-09	11.5651
RHOT2	4.10009	12.6122	6.31812	5.10115e-10	4.11101e-09	11.542
PDGFRB	20.5404	38.7837	6.31375	5.23825e-10	4.21636e-09	11.5161
NCKIPSD	3.71433	11.5115	6.30969	5.36881e-10	4.31618e-09	11.4921
SPATA20	5.575	17.0028	6.30534	5.51253e-10	4.42514e-09	11.4663
PSME2	9.60637	26.8182	6.29388	5.90854e-10	4.72962e-09	11.3986
POLE3	4.27714	19.5347	6.29293	5.94265e-10	4.75564e-09	11.3929
C19orf48	4.90679	9.80754	6.28499	6.235e-10	4.98222e-09	11.3461
EFNB2	4.82028	10.0983	6.27141	6.76801e-10	5.3929e-09	11.266
APRT	15.5792	43.8785	6.26541	7.01779e-10	5.5837e-09	11.2306
AC113935.1	19.1324	46.8379	6.26374	7.08867e-10	5.63707e-09	11.2208
HINT1	12.9023	38.9654	6.26034	7.23554e-10	5.74925e-09	11.2008
GBP4	14.9549	23.4694	6.24931	7.73234e-10	6.13007e-09	11.1359
NELFE	6.28815	26.1192	6.24427	7.97045e-10	6.31126e-09	11.1063
BCL6	4.89215	12.1887	6.24324	8.01983e-10	6.34867e-09	11.1003
IRF8	3.54584	6.1474	6.23986	8.18429e-10	6.47368e-09	11.0805
ITPA	4.80713	18.9063	6.23933	8.21069e-10	6.4937e-09	11.0774
LRRK2	7.31487	12.9123	6.23014	8.67627e-10	6.84007e-09	11.0235
LYZ	70.2543	77.9821	6.23007	8.67998e-10	6.84209e-09	11.0231
VPS11	2.61269	14.6095	6.22585	8.90273e-10	7.01209e-09	10.9984
CD58	3.478	10.6843	6.22469	8.96458e-10	7.0552e-09	10.9916
TMEM259	5.9961	21.4091	6.22112	9.15887e-10	7.20013e-09	10.9707
TRIM15	3.00212	4.66488	6.2211	9.15962e-10	7.20013e-09	10.9706
NXPH4	11.8074	11.0837	6.22064	9.18529e-10	7.21934e-09	10.9679
RPS9	57.8762	154.65	6.2121	9.66733e-10	7.58417e-09	10.918
SDF4	8.00369	36.356	6.21076	9.74518e-10	7.64121e-09	10.9101
CSNK1G2	3.04326	13.9777	6.20913	9.84073e-10	7.71085e-09	10.9006
FIBP	3.52522	17.2371	6.20868	9.86718e-10	7.72871e-09	10.898
RPL39	23.5408	47.8374	6.20842	9.88247e-10	7.73966e-09	10.8965
LURAP1L	3.4124	6.29424	6.20816	9.89803e-10	7.7498e-09	10.895
TTC1	8.24941	35.5991	6.20292	1.02131e-09	7.98912e-09	10.8644
NR1H4	5.93225	12.7605	6.20272	1.02255e-09	7.9978e-09	10.8632
ITGA7	4.1442	8.08618	6.2021	1.02631e-09	8.0251e-09	10.8596
TRAC	33.978	39.9645	6.20058	1.03573e-09	8.09022e-09	10.8507
BX571818.1	11.7888	14.4654	6.19648	1.06138e-09	8.28513e-09	10.8268
CANX	60.382	188.438	6.18539	1.13402e-09	8.82089e-09	10.7622
LINC01426	2.50475	2.69159	6.18319	1.14903e-09	8.92477e-09	10.7494
LRRC8A	5.9376	18.39	6.18019	1.16977e-09	9.07759e-09	10.732
DOC2A	5.09374	4.56916	6.1789	1.17878e-09	9.14386e-09	10.7245
MGAT4B	8.07361	25.5127	6.1747	1.2087e-09	9.36986e-09	10.7
TUBGCP6	3.16911	6.87786	6.17377	1.21542e-09	9.4183e-09	10.6946
DNAH11	2.74159	2.52938	6.17047	1.23952e-09	9.59004e-09	10.6755
PPT1	15.2847	63.0932	6.17021	1.24143e-09	9.60352e-09	10.674
EML4	3.21633	11.7616	6.16939	1.24747e-09	9.64903e-09	10.6692
PLPPR2	2.55143	7.61256	6.16669	1.26775e-09	9.79443e-09	10.6535
PNCK	25.678	23.3901	6.1659	1.27367e-09	9.83506e-09	10.649
LAMC1	15.8746	43.3136	6.16446	1.28466e-09	9.91599e-09	10.6406
CUL1	3.03754	16.3123	6.15876	1.3289e-09	1.02469e-08	10.6075
RAB42	14.6604	13.4613	6.15786	1.33603e-09	1.03005e-08	10.6023
BCL2	4.137	9.19369	6.15723	1.3411e-09	1.03369e-08	10.5986
ARHGAP1	9.01927	28.8642	6.14894	1.40876e-09	1.08303e-08	10.5506
MAPK3	5.25853	24.6497	6.14794	1.41716e-09	1.08935e-08	10.5448
ALDH3B1	3.78648	8.73732	6.14735	1.42216e-09	1.09305e-08	10.5414
PSMA4	2.5341	12.7347	6.14604	1.43326e-09	1.1013e-08	10.5338
WSB1	9.55489	17.0368	6.13936	1.49114e-09	1.14429e-08	10.4952
AC116533.1	13.5505	20.7786	6.12882	1.58726e-09	1.21429e-08	10.4343
AUP1	11.3631	45.0966	6.12044	1.66787e-09	1.2735e-08	10.386
LRIG3	3.03096	6.51105	6.12024	1.66993e-09	1.27491e-08	10.3848
SLC39A14	38.2958	50.0371	6.1201	1.67125e-09	1.27574e-08	10.384
HAVCR2	21.4859	26.893	6.11265	1.74652e-09	1.33064e-08	10.341
RPS5	76.5718	147.768	6.10839	1.79104e-09	1.36229e-08	10.3165
NR1H2	3.78602	18.1649	6.10509	1.82623e-09	1.38764e-08	10.2975
RPS7	34.101	85.0747	6.10451	1.8325e-09	1.39205e-08	10.2942
FEM1C	4.61163	11.0005	6.10057	1.87557e-09	1.42331e-08	10.2715
POLD2	7.44421	24.4651	6.10033	1.87827e-09	1.42518e-08	10.2701
SFT2D2	3.30007	10.3498	6.09968	1.8854e-09	1.43022e-08	10.2664
FABP6	21.5842	19.4844	6.09926	1.89006e-09	1.43358e-08	10.264
HEXB	7.58309	25.5538	6.09755	1.90924e-09	1.4472e-08	10.2542
NOSTRIN	3.11651	7.9961	6.09696	1.91593e-09	1.45208e-08	10.2508
MARCKSL1	23.3602	52.6881	6.09592	1.92773e-09	1.46028e-08	10.2448
JOSD1	3.94636	16.7446	6.08854	2.01334e-09	1.52241e-08	10.2024
IFI27	22.5702	33.0866	6.08792	2.02074e-09	1.52724e-08	10.1989
FSTL3	27.2404	35.6789	6.08711	2.03041e-09	1.53396e-08	10.1942
NOTCH1	3.3909	8.32107	6.08477	2.05858e-09	1.55425e-08	10.1808
JAG1	9.21978	25.9232	6.08418	2.06573e-09	1.55926e-08	10.1774
GABRE	2.80344	2.8832	6.08227	2.08906e-09	1.57647e-08	10.1664
GIMAP6	8.05217	19.5439	6.08171	2.09594e-09	1.58125e-08	10.1632
S1PR1	9.55425	19.61	6.06953	2.25139e-09	1.69466e-08	10.0935
CCDC124	8.24228	28.4615	6.0667	2.28911e-09	1.72196e-08	10.0773
CPSF1	3.29463	9.97355	6.06462	2.3173e-09	1.74185e-08	10.0654
RGL2	3.95717	13.4614	6.05818	2.40647e-09	1.80635e-08	10.0286
CD99L2	3.90268	18.4986	6.05694	2.42406e-09	1.8191e-08	10.0215
RGL1	6.40226	18.8217	6.05428	2.46207e-09	1.84669e-08	10.0063
HNRNPD	4.98759	26.0207	6.0497	2.52909e-09	1.89409e-08	9.98013
LINC02041	3.94555	3.84799	6.04764	2.5597e-09	1.91509e-08	9.9684
CD248	22.584	29.0929	6.046	2.58444e-09	1.93281e-08	9.95903
HPS3	3.07358	7.48417	6.04093	2.66232e-09	1.98836e-08	9.93009
ZNF608	2.56566	5.31715	6.04063	2.66689e-09	1.99152e-08	9.92843
PLOD2	32.3622	42.6644	6.03722	2.72074e-09	2.02995e-08	9.90894
KHDC4	3.61507	7.22111	6.03558	2.74688e-09	2.04817e-08	9.89962
RNU6-796P	3.0994	2.95439	6.03535	2.75058e-09	2.05016e-08	9.89831
APOL2	20.1699	30.4384	6.03474	2.7604e-09	2.05644e-08	9.89484
F2RL3	8.85727	9.86008	6.03037	2.83176e-09	2.10643e-08	9.86997
RPL27	81.5157	226.44	6.02744	2.88058e-09	2.14114e-08	9.85331
PTTG1IP	61.3328	187.133	6.02703	2.88746e-09	2.14545e-08	9.85099
LBH	12.047	33.5954	6.02691	2.8896e-09	2.14677e-08	9.85027
ARFGAP1	4.34414	10.4996	6.02615	2.90246e-09	2.15579e-08	9.84594
COL15A1	15.1187	22.0941	6.02587	2.90712e-09	2.15871e-08	9.84438
HNRNPAB	11.2712	44.1692	6.02529	2.91709e-09	2.16557e-08	9.84104
ANKRD10-IT1	5.39079	7.43024	6.0226	2.96318e-09	2.19794e-08	9.82577
SLC22A4	2.56844	4.34312	6.01992	3.00979e-09	2.22965e-08	9.81056
STAP2	6.45681	15.2058	6.01689	3.06344e-09	2.2677e-08	9.79334
ENPEP	29.9435	55.8491	6.01652	3.07018e-09	2.27241e-08	9.7912
SPARCL1	120.11	163.946	6.01627	3.07467e-09	2.27512e-08	9.78978
NME4	9.78578	21.9342	6.01151	3.16109e-09	2.33563e-08	9.76277
NT5C	3.32603	9.13228	6.00959	3.19659e-09	2.36068e-08	9.75189
GNA13	5.19604	18.7968	6.00539	3.27567e-09	2.41728e-08	9.72808
DUSP23	36.5148	68.7553	6.00489	3.28527e-09	2.42376e-08	9.72523
ACSM5	4.79453	8.95386	6.00447	3.29333e-09	2.42895e-08	9.72284
SOD2	55.9057	92.9231	6.00091	3.36217e-09	2.47772e-08	9.70269
PTGES3P1	4.53099	9.04711	5.99642	3.4512e-09	2.54081e-08	9.67723
UBE2B	5.96677	24.9211	5.99021	3.57797e-09	2.62958e-08	9.64209
KCNK3	12.1525	14.3792	5.98856	3.61241e-09	2.65358e-08	9.63276
TRIM47	4.61283	11.6977	5.98661	3.65345e-09	2.68207e-08	9.62175
BOP1	3.48735	8.06546	5.98488	3.69042e-09	2.70754e-08	9.61195
GUCY1A1	4.72002	10.8934	5.98348	3.72062e-09	2.72868e-08	9.60401
UCKL1	2.61872	8.67501	5.98198	3.75303e-09	2.75177e-08	9.59556
S100A16	23.6652	64.5357	5.97788	3.84326e-09	2.8155e-08	9.57242
AC090204.1	2.64887	3.36517	5.97341	3.94428e-09	2.88524e-08	9.54715
CDK19	2.77668	7.25669	5.97268	3.96093e-09	2.89634e-08	9.54304
ADRM1	3.76972	15.1396	5.97165	3.98451e-09	2.91252e-08	9.53726
DECR2	4.17878	8.80295	5.96763	4.07854e-09	2.97905e-08	9.51454
AC124854.1	4.96618	5.52499	5.96748	4.08213e-09	2.98094e-08	9.51369
CCDC50	5.05029	16.2339	5.96706	4.09186e-09	2.98768e-08	9.51137
PELI1	3.33926	11.6267	5.96628	4.11056e-09	3.00096e-08	9.50693
RPL22L1	6.82154	10.2902	5.95399	4.41331e-09	3.21252e-08	9.43772
SEPTIN7	2.62664	11.4189	5.95147	4.47785e-09	3.2575e-08	9.42358
PHLDA1	9.31262	17.5028	5.95109	4.48769e-09	3.26426e-08	9.42144
RPL24	83.5475	200.438	5.94988	4.51919e-09	3.28556e-08	9.41463
ANGPTL2	18.2536	27.2274	5.94968	4.52461e-09	3.2887e-08	9.41346
RNF187	17.0826	54.002	5.94829	4.56108e-09	3.31399e-08	9.40565
ATL3	4.62049	17.2748	5.94322	4.69636e-09	3.40604e-08	9.37718
CD27	3.83876	3.81634	5.93705	4.86639e-09	3.5229e-08	9.34256
LINC02384	2.87262	3.02736	5.93502	4.92371e-09	3.56266e-08	9.33115
CRTC2	2.75305	13.2536	5.93334	4.97157e-09	3.59467e-08	9.32173
WDR5	2.75791	11.2399	5.9305	5.05373e-09	3.65096e-08	9.30578
ACE	2.64473	4.45336	5.92842	5.11453e-09	3.69353e-08	9.29413
B4GALT7	2.95286	7.47982	5.92353	5.2606e-09	3.79533e-08	9.26672
EXOC3	5.8527	13.5025	5.9235	5.26147e-09	3.7955e-08	9.26655
VCAN	17.1103	21.7522	5.92109	5.33498e-09	3.84759e-08	9.25305
TAPBPL	4.77011	14.7963	5.91928	5.3906e-09	3.88582e-08	9.24295
CD8A	13.1067	12.6961	5.91848	5.41561e-09	3.90196e-08	9.23844
LGALSL	2.79564	8.35835	5.91664	5.4731e-09	3.93956e-08	9.22816
PRMT1	3.64885	18.1166	5.91584	5.49827e-09	3.95719e-08	9.2237
PFDN1	6.10342	29.3437	5.91458	5.53825e-09	3.98404e-08	9.21664
MAFB	8.19515	15.6226	5.90855	5.73363e-09	4.11961e-08	9.18289
CALU	13.8188	32.1501	5.90787	5.75601e-09	4.13468e-08	9.1791
SYTL3	2.65598	4.43805	5.90357	5.89973e-09	4.23485e-08	9.15509
PDLIM7	5.38408	9.9824	5.90236	5.94073e-09	4.26325e-08	9.14835
HLA-DOA	15.3913	22.6749	5.90074	5.99639e-09	4.30164e-08	9.13927
ZEB1	2.96411	7.29939	5.90046	6.00594e-09	4.30745e-08	9.13772
DYNLL1	10.3319	52.052	5.89754	6.10746e-09	4.37656e-08	9.12141
IL2RG	3.19413	3.83125	5.8939	6.23607e-09	4.46441e-08	9.10112
CEBPB	16.4143	24.9947	5.88637	6.51087e-09	4.64714e-08	9.05915
HSF1	3.01301	12.6922	5.88471	6.573e-09	4.68924e-08	9.04991
PLPP1	28.6074	65.5793	5.88162	6.69031e-09	4.76835e-08	9.03269
CALCRL	9.65257	18.0594	5.87945	6.77374e-09	4.82492e-08	9.02063
MAPK15	2.81179	3.36631	5.8751	6.9443e-09	4.94286e-08	8.99643
ADM2	4.40146	8.82863	5.87374	6.99837e-09	4.98075e-08	8.98888
TNFRSF10D	3.59411	7.62789	5.86872	7.20201e-09	5.12138e-08	8.96097
HAVCR1	23.1038	26.7332	5.86807	7.22862e-09	5.13846e-08	8.95738
LRRC41	11.231	19.5106	5.86439	7.38201e-09	5.2406e-08	8.93695
CXXC1	3.83695	11.4118	5.8596	7.58636e-09	5.38181e-08	8.91038
RSRP1	3.85171	6.80886	5.85765	7.67132e-09	5.43949e-08	8.89954
STK17B	2.83619	6.80384	5.85444	7.81297e-09	5.5353e-08	8.88174
LYSMD2	3.67758	9.17276	5.85334	7.86189e-09	5.56598e-08	8.87566
EGFL7	16.5851	27.8412	5.85004	8.01121e-09	5.669e-08	8.85736
ERBB3	10.91	24.3685	5.8494	8.04039e-09	5.68761e-08	8.85382
POMP	9.4184	51.9254	5.84842	8.08548e-09	5.71543e-08	8.84838
SREBF1	6.19337	12.6559	5.84831	8.09043e-09	5.71757e-08	8.84778
CES4A	5.90383	5.68755	5.84052	8.45696e-09	5.96595e-08	8.80468
GZMK	3.79924	3.74958	5.84014	8.47509e-09	5.97732e-08	8.80259
GIMAP8	6.14928	14.2625	5.83889	8.5356e-09	6.01643e-08	8.79567
SORBS3	6.11949	18.2856	5.83842	8.55869e-09	6.03199e-08	8.79304
TSPYL2	5.68312	9.36963	5.83772	8.59251e-09	6.05439e-08	8.78921
FN1	85.7489	110.489	5.83724	8.61593e-09	6.06945e-08	8.78656
SNRPB	18.4401	49.3661	5.83651	8.65169e-09	6.09392e-08	8.78253
SLAMF7	4.29735	4.47609	5.83645	8.65492e-09	6.09547e-08	8.78216
CREBZF	3.19112	8.94005	5.83377	8.7876e-09	6.18598e-08	8.76736
TRBJ1-5	3.00521	2.88953	5.83265	8.84362e-09	6.22468e-08	8.76118
RNU6-339P	3.96681	3.7926	5.83234	8.85952e-09	6.23513e-08	8.75943
ARGLU1	7.69737	15.0214	5.82891	9.03345e-09	6.35378e-08	8.74052
TBL1XR1	4.79921	15.7335	5.82874	9.04203e-09	6.35831e-08	8.7396
PSORS1C3	14.5445	14.5215	5.82745	9.10891e-09	6.40382e-08	8.73243
ENTPD2	3.18496	5.07696	5.82461	9.25666e-09	6.50385e-08	8.71678
ARHGAP31	2.60847	7.56376	5.8238	9.29913e-09	6.5306e-08	8.71232
RNF122	2.69611	7.21992	5.82371	9.30425e-09	6.53343e-08	8.71179
MYL6B	3.7189	12.6897	5.81547	9.7486e-09	6.83253e-08	8.66641
DUSP1	260.888	508.365	5.81319	9.87548e-09	6.91575e-08	8.65383
MVB12A	3.10322	11.3953	5.81264	9.90653e-09	6.93668e-08	8.65078
PTPN1	7.22006	22.0103	5.81145	9.97318e-09	6.98169e-08	8.64426
PLP2	20.4773	37.9911	5.80671	1.02447e-08	7.16842e-08	8.61813
HCFC1R1	40.1971	79.8476	5.80428	1.0386e-08	7.26042e-08	8.60481
PPP1R14B	11.9293	26.458	5.80238	1.04983e-08	7.33631e-08	8.59435
SEC14L6	6.88536	14.2024	5.80204	1.05186e-08	7.34877e-08	8.59247
PQBP1	4.70132	15.9436	5.80198	1.05224e-08	7.35057e-08	8.59212
CCS	5.60256	17.3461	5.80085	1.05894e-08	7.39393e-08	8.58594
TAF1C	2.73554	6.35775	5.80006	1.06373e-08	7.42564e-08	8.58155
RIPK2	2.87669	6.82028	5.79666	1.08431e-08	7.56162e-08	8.56292
CTSL3P	3.0274	3.10173	5.79665	1.08443e-08	7.56162e-08	8.56281
ROBO4	5.49884	12.2132	5.79237	1.11096e-08	7.73986e-08	8.53931
AL354836.1	2.61859	3.3107	5.79034	1.12372e-08	7.82418e-08	8.5282
NT5C3A	5.37793	10.5124	5.78672	1.14693e-08	7.98018e-08	8.50832
PABPC1L	3.62891	4.14904	5.7851	1.15747e-08	8.05255e-08	8.49943
H2BC12	14.4939	25.5526	5.77795	1.20508e-08	8.37398e-08	8.46023
AKAP17A	3.99044	10.3223	5.77643	1.21543e-08	8.44294e-08	8.45191
LINC01235	3.32591	3.38257	5.77636	1.21589e-08	8.44414e-08	8.45155
FAM13A	3.5701	9.40272	5.77571	1.22035e-08	8.4712e-08	8.44798
CCDC167	6.21463	14.7542	5.76873	1.26925e-08	8.79216e-08	8.40978
OGA	7.21128	29.2005	5.76534	1.2937e-08	8.95729e-08	8.39124
LINC01320	9.55257	15.5152	5.76496	1.29649e-08	8.97352e-08	8.38914
PIH1D1	2.75529	14.5791	5.75964	1.3358e-08	9.23056e-08	8.3601
LCK	3.10356	4.89923	5.7553	1.36882e-08	9.45101e-08	8.33636
CPSF7	3.80304	15.3895	5.75123	1.40038e-08	9.65768e-08	8.3142
ATG16L1	4.04888	7.7758	5.7476	1.42922e-08	9.85204e-08	8.29438
KCTD9	3.09768	10.7071	5.74514	1.44905e-08	9.98292e-08	8.28099
GHDC	5.13343	20.4706	5.74347	1.46267e-08	1.00721e-07	8.2719
TRAF1	2.6138	5.20088	5.73537	1.53066e-08	1.05171e-07	8.22774
SNORD14A	3.1174	3.61106	5.73271	1.55362e-08	1.06699e-07	8.21327
AMZ2	2.95224	15.4821	5.73227	1.55736e-08	1.06944e-07	8.21093
H2BC5	19.2805	38.85	5.72811	1.59404e-08	1.09375e-07	8.1883
PARVB	2.61369	4.68382	5.72421	1.62922e-08	1.11659e-07	8.16708
APLNR	13.7802	20.3773	5.72262	1.64372e-08	1.12523e-07	8.15847
LINC02532	6.69517	11.5703	5.72237	1.64604e-08	1.12651e-07	8.1571
SNRPD2	22.7531	66.6462	5.71762	1.69032e-08	1.15567e-07	8.13131
FZD4	9.04765	24.9342	5.71302	1.73428e-08	1.18436e-07	8.10636
HLA-DQA2	34.0801	37.5552	5.70837	1.77985e-08	1.21422e-07	8.08115
SEC61B	12.6814	52.3834	5.70501	1.81354e-08	1.23593e-07	8.06293
FOXS1	4.0547	5.65112	5.7034	1.82987e-08	1.24649e-07	8.05422
F2R	15.7187	32.8577	5.70075	1.85711e-08	1.26388e-07	8.03986
CCNL1	3.66553	8.4371	5.70049	1.85981e-08	1.26558e-07	8.03845
TPPP3	7.92339	14.8285	5.70008	1.86402e-08	1.26801e-07	8.03625
CX3CR1	4.94005	6.48974	5.6962	1.90472e-08	1.29407e-07	8.01526
TIMP1	247.43	300.491	5.69312	1.93761e-08	1.31506e-07	7.99863
GNPTG	4.35714	19.2963	5.68685	2.0064e-08	1.35895e-07	7.96474
ACTN1	7.63094	18.7468	5.68376	2.04111e-08	1.38136e-07	7.94807
JOSD2	4.84742	12.14	5.68143	2.06781e-08	1.39863e-07	7.93545
TGM2	41.7664	67.0823	5.68001	2.08419e-08	1.40923e-07	7.92778
TRIM56	2.79642	10.8585	5.67672	2.12255e-08	1.4337e-07	7.91007
ACAN	3.91688	4.21624	5.67626	2.12792e-08	1.43716e-07	7.90761
TTC39A	3.05798	5.16581	5.67582	2.13322e-08	1.44058e-07	7.90519
MAP7D1	3.88524	14.9289	5.67495	2.14348e-08	1.44668e-07	7.90053
TRAFD1	3.14465	11.8724	5.66933	2.21134e-08	1.48944e-07	7.87026
ARSL	11.7491	27.1508	5.66344	2.28475e-08	1.53593e-07	7.83853
AC022509.2	5.87904	5.37891	5.65732	2.36352e-08	1.58619e-07	7.80561
HLA-DRB5	140.696	213.745	5.65388	2.40891e-08	1.61592e-07	7.78714
CFAP36	6.38442	25.1415	5.65173	2.43767e-08	1.63429e-07	7.77561
IFI44L	3.85394	5.56378	5.65084	2.44978e-08	1.64166e-07	7.7708
FOLH1	3.46327	6.01445	5.64857	2.48061e-08	1.66158e-07	7.75865
PSMB2	3.36128	18.8359	5.64841	2.48294e-08	1.66295e-07	7.75774
TMED2	15.654	67.3612	5.64827	2.48473e-08	1.66377e-07	7.75704
PEAR1	2.82439	5.99242	5.64785	2.4906e-08	1.66752e-07	7.75475
MFNG	5.13621	8.38523	5.64131	2.5822e-08	1.7269e-07	7.71967
CCL4L2	5.5058	5.95409	5.64123	2.58333e-08	1.72746e-07	7.71925
SNRPF	2.77963	8.84935	5.63999	2.60107e-08	1.73894e-07	7.7126
LUC7L3	5.05187	12.9861	5.63967	2.60564e-08	1.7416e-07	7.7109
RALB	9.83991	43.5695	5.63848	2.62287e-08	1.75252e-07	7.7045
HPS1	2.93175	14.0883	5.63631	2.65441e-08	1.773e-07	7.69289
RPS28	57.3325	108.705	5.62895	2.76432e-08	1.84207e-07	7.65349
TRABD	2.75795	7.86356	5.62676	2.79797e-08	1.86344e-07	7.64174
MIR3685	2.97878	4.41554	5.6221	2.87058e-08	1.90988e-07	7.61687
HMGN3	37.7969	88.4177	5.61841	2.92947e-08	1.9471e-07	7.59715
RPS19BP1	5.17801	16.4373	5.61565	2.97431e-08	1.97535e-07	7.5824
LIMS1	5.07517	12.0398	5.61543	2.97799e-08	1.97758e-07	7.5812
OSTF1	5.49887	32.369	5.61498	2.98528e-08	1.98219e-07	7.57883
RNU1-14P	9.47595	10.5348	5.61453	2.99273e-08	1.98647e-07	7.57641
TPSAB1	3.49163	4.652	5.60491	3.15518e-08	2.08847e-07	7.52509
HLA-K	3.89338	5.42526	5.60113	3.22141e-08	2.13065e-07	7.50493
MBD2	2.7573	15.4407	5.59989	3.2433e-08	2.14465e-07	7.49835
RHOBTB1	7.09305	17.5904	5.59883	3.26232e-08	2.1565e-07	7.49268
CXCL10	34.3066	33.6865	5.59707	3.29388e-08	2.17688e-07	7.48333
CES3	10.8836	13.6219	5.59212	3.38443e-08	2.23399e-07	7.45701
GASK1B	7.90206	12.7459	5.5895	3.43349e-08	2.26512e-07	7.44304
ATP5MC2	18.3308	72.2944	5.58478	3.52328e-08	2.32152e-07	7.41798
SNRPE	4.47131	17.7079	5.58037	3.60942e-08	2.37591e-07	7.39454
LHFPL6	9.60578	20.6104	5.57924	3.63181e-08	2.38986e-07	7.38854
PLAAT4	48.6982	79.1851	5.57861	3.64424e-08	2.3975e-07	7.38522
PTTG1	3.25463	3.68093	5.57699	3.67676e-08	2.41783e-07	7.3766
HRAS	5.88164	15.506	5.57136	3.79167e-08	2.49118e-07	7.34673
CARD11	3.168	3.71831	5.57009	3.81812e-08	2.50773e-07	7.33999
RIOK3	4.79189	20.0268	5.56559	3.91302e-08	2.56694e-07	7.31616
CYTIP	3.09706	4.9336	5.55963	4.04232e-08	2.64708e-07	7.28462
JCAD	5.53958	11.6582	5.55583	4.12687e-08	2.70037e-07	7.26453
CPA3	4.32945	6.4923	5.55335	4.18301e-08	2.73409e-07	7.25142
TCF19	5.37577	8.26132	5.55125	4.23114e-08	2.76434e-07	7.24032
CNOT11	5.18103	21.6802	5.54889	4.28605e-08	2.7996e-07	7.22781
SQSTM1	9.77957	31.1743	5.54687	4.33339e-08	2.82803e-07	7.21715
NRBP1	2.88597	18.3736	5.54531	4.37041e-08	2.85062e-07	7.2089
PSMB4	18.6651	86.7403	5.54269	4.43299e-08	2.88954e-07	7.19511
RPL36AL	60.5938	221.103	5.53374	4.65401e-08	3.02829e-07	7.14791
C2	3.54388	4.02525	5.52981	4.75432e-08	3.08984e-07	7.12722
RHOB	174.825	354.217	5.51857	5.05321e-08	3.2762e-07	7.06808
BCL2A1	4.04585	4.41683	5.51433	5.17076e-08	3.34913e-07	7.04578
WDR46	2.6167	12.6776	5.50866	5.33178e-08	3.44929e-07	7.01604
SRRM2	14.9548	45.4169	5.50481	5.4439e-08	3.51723e-07	6.99585
FAM174A	5.4941	21.4304	5.50413	5.46405e-08	3.52948e-07	6.99227
ARHGEF15	3.41285	7.84114	5.50012	5.5838e-08	3.60252e-07	6.97125
CCND3	4.48835	14.0191	5.49271	5.81181e-08	3.74435e-07	6.93244
POLR2E	5.79085	28.9142	5.48989	5.90077e-08	3.7996e-07	6.91771
TSC22D3	45.5201	76.7794	5.48833	5.95076e-08	3.83096e-07	6.90953
SLC17A3	50.0856	65.0329	5.48748	5.97799e-08	3.84765e-07	6.9051
AC093418.1	2.6843	2.38407	5.48191	6.16043e-08	3.95951e-07	6.87595
NOB1	2.96531	13.9508	5.4789	6.26107e-08	4.02071e-07	6.86024
IRAK1	7.53023	24.7537	5.47713	6.32101e-08	4.05789e-07	6.851
JPT2	8.05049	31.2426	5.47546	6.37811e-08	4.09234e-07	6.84229
CCR1	3.92984	6.67065	5.47299	6.46364e-08	4.14095e-07	6.82937
BGN	242.475	433.496	5.47192	6.50083e-08	4.16433e-07	6.82381
EPB41L2	2.90377	8.93328	5.46018	6.92422e-08	4.42267e-07	6.76265
CD81	22.1245	95.3963	5.44935	7.33846e-08	4.66819e-07	6.70633
ADGRG6	4.92288	8.48285	5.4486	7.36798e-08	4.68597e-07	6.70244
GPX8	4.86877	10.3572	5.4372	7.83204e-08	4.96517e-07	6.64324
PRPF31	3.44467	12.5002	5.43577	7.89238e-08	4.99915e-07	6.6358
GBP5	4.21397	4.1038	5.43296	8.01182e-08	5.07156e-07	6.62125
NRBP2	5.67333	8.04091	5.42788	8.23224e-08	5.20721e-07	6.59495
NABP2	3.78865	16.3584	5.42622	8.30562e-08	5.25195e-07	6.58635
PHC2	8.31833	37.6799	5.42305	8.44738e-08	5.33705e-07	6.56995
RHOJ	3.31807	7.93785	5.42269	8.46376e-08	5.34683e-07	6.56807
YPEL3	6.19447	17.6354	5.41484	8.82563e-08	5.56655e-07	6.52751
TOMM7	22.0143	86.7671	5.41344	8.89197e-08	5.60661e-07	6.52025
KDELR2	14.3277	61.5216	5.40697	9.20354e-08	5.78955e-07	6.48689
RNF7	3.2443	16.2255	5.39976	9.56384e-08	6.00413e-07	6.44969
TRAPPC2L	4.61345	11.2518	5.39963	9.57063e-08	6.00775e-07	6.449
NHP2	3.87739	16.5934	5.39607	9.75328e-08	6.1153e-07	6.43069
EXOC3L2	8.08481	18.4735	5.39581	9.76677e-08	6.12311e-07	6.42935
PPP4C	5.79569	27.3861	5.39073	1.00341e-07	6.28408e-07	6.40319
TRBJ1-6	3.88724	3.77725	5.37666	1.08117e-07	6.74973e-07	6.3309
IFITM1	21.9739	50.7308	5.37525	1.0893e-07	6.79622e-07	6.32364
TRIM55	4.0353	7.37064	5.3746	1.09305e-07	6.81827e-07	6.32031
RPL9	46.4724	107.346	5.37042	1.11751e-07	6.96124e-07	6.29888
NPY6R	2.99123	4.82475	5.36723	1.13658e-07	7.07409e-07	6.2825
HSP90B1	47.1525	179.67	5.36668	1.13986e-07	7.09376e-07	6.27971
RRAD	34.8594	44.2561	5.36666	1.13998e-07	7.09376e-07	6.27961
MYCT1	4.37911	10.6264	5.36042	1.17823e-07	7.31722e-07	6.24765
ALKBH5	6.21294	38.0187	5.35731	1.19777e-07	7.43706e-07	6.23172
TGFB1I1	2.79649	6.65553	5.35444	1.21605e-07	7.54816e-07	6.21706
CEP20	3.95262	17.8845	5.33963	1.31488e-07	8.12851e-07	6.14141
PSMD4	6.73263	36.3911	5.33802	1.32607e-07	8.19343e-07	6.1332
GOLGA8A	3.61416	3.73508	5.33754	1.32944e-07	8.2134e-07	6.13075
SULF1	7.7743	13.342	5.33631	1.3381e-07	8.26311e-07	6.12446
LAMA5	7.47512	17.1486	5.3363	1.33818e-07	8.26311e-07	6.1244
ZNF385A	4.12986	8.64543	5.33573	1.34218e-07	8.28437e-07	6.12151
FTH1	28.5203	44.8542	5.33366	1.35693e-07	8.37189e-07	6.11094
ADA	3.57744	4.13736	5.32624	1.41094e-07	8.68348e-07	6.07316
AKR1C3	12.7466	31.8781	5.3231	1.4344e-07	8.81695e-07	6.05719
CREB3L3	7.17209	7.6038	5.31886	1.46669e-07	9.00144e-07	6.03565
UBE2Q1	3.2328	20.697	5.31857	1.46895e-07	9.01436e-07	6.03416
ARL4C	17.1413	23.8538	5.3133	1.51016e-07	9.25915e-07	6.00738
TMEM63B	2.87004	11.9766	5.30748	1.55697e-07	9.52697e-07	5.97784
RFLNB	11.1544	16.0419	5.30741	1.5575e-07	9.52837e-07	5.97751
COPE	6.82183	22.5849	5.30495	1.57775e-07	9.64321e-07	5.96501
ELK3	7.36111	18.792	5.29758	1.63982e-07	1.0003e-06	5.92767
CNOT8	2.88356	16.3893	5.29717	1.64339e-07	1.00238e-06	5.92557
AC009159.3	2.51913	3.94295	5.29669	1.6475e-07	1.00468e-06	5.92315
RCC1	2.70484	6.39923	5.29644	1.64962e-07	1.00587e-06	5.92191
LINC01077	6.55499	5.99142	5.2952	1.66043e-07	1.01225e-06	5.91559
OGFRL1	3.08494	7.23649	5.28883	1.71666e-07	1.04493e-06	5.88336
VWCE	2.90183	3.06329	5.28787	1.72527e-07	1.04973e-06	5.87853
SSR4	12.6353	30.7413	5.28636	1.73889e-07	1.05759e-06	5.87091
RPS6	200.526	592.906	5.28507	1.75065e-07	1.0642e-06	5.86439
SNORD99	4.87877	4.75678	5.28384	1.76195e-07	1.07074e-06	5.85817
NRAS	5.35273	21.0905	5.28167	1.78205e-07	1.08217e-06	5.8472
METTL7B	13.926	30.8663	5.27876	1.80936e-07	1.09786e-06	5.83248
AL109615.1	4.65846	4.15396	5.26974	1.89643e-07	1.14894e-06	5.78702
SEC23A	3.0271	8.84433	5.26479	1.94601e-07	1.17777e-06	5.76205
PDIA4	29.1238	68.9557	5.25852	2.01058e-07	1.21475e-06	5.73048
RPS28P7	166.385	300.938	5.2547	2.05083e-07	1.23756e-06	5.71131
PTPRK	3.34735	12.1318	5.25416	2.05662e-07	1.24092e-06	5.70859
LINC02274	9.39306	13.4263	5.25232	2.07643e-07	1.25237e-06	5.69932
TFPI	10.7192	18.9859	5.25075	2.09341e-07	1.26171e-06	5.69144
MAP1B	4.70603	8.97565	5.25	2.10157e-07	1.26586e-06	5.68768
ALOX5AP	5.31251	8.78703	5.24741	2.13005e-07	1.28198e-06	5.67466
PTPRU	3.696	7.14087	5.24533	2.1532e-07	1.29538e-06	5.66421
C5orf15	20.9212	72.1179	5.24466	2.16067e-07	1.29935e-06	5.66086
RSU1	4.772	24.7899	5.23975	2.21634e-07	1.33121e-06	5.63626
FPR1	3.92902	5.41883	5.23929	2.22169e-07	1.33402e-06	5.63393
ID2	21.6129	67.7124	5.23669	2.25179e-07	1.35114e-06	5.62092
GPX1	86.109	193.594	5.23645	2.25463e-07	1.35271e-06	5.6197
RBM39	4.2654	16.2255	5.2328	2.29772e-07	1.37745e-06	5.60139
SRGN	45.9976	122.848	5.23235	2.303e-07	1.3802e-06	5.59917
SULF2	12.1247	23.6966	5.23181	2.30943e-07	1.38377e-06	5.59648
YWHAG	14.0151	62.6164	5.23167	2.31121e-07	1.3847e-06	5.59573
TRBD1	10.8646	10.8595	5.22969	2.33491e-07	1.39749e-06	5.58587
CST3	30.2736	84.0566	5.22955	2.33672e-07	1.39843e-06	5.58512
CLEC18B	6.39293	8.28791	5.22807	2.35469e-07	1.40848e-06	5.57771
MAOB	25.9132	82.586	5.22751	2.36146e-07	1.41224e-06	5.57494
ARPC2	5.90146	33.8957	5.22294	2.41792e-07	1.44441e-06	5.5521
PIEZO1	2.82015	10.2118	5.22253	2.42309e-07	1.44706e-06	5.55003
MRPL23	4.47315	10.6669	5.22032	2.45092e-07	1.46309e-06	5.53899
SAMD9L	3.86635	7.75417	5.21943	2.46222e-07	1.4691e-06	5.53454
DAB2	18.2377	59.5555	5.2135	2.53887e-07	1.5124e-06	5.50491
PGF	29.616	28.1851	5.21021	2.58229e-07	1.53688e-06	5.48852
OR2I1P	18.0684	17.4611	5.20682	2.62782e-07	1.56288e-06	5.47162
RAB20	5.72395	23.2139	5.2025	2.68703e-07	1.5963e-06	5.45009
TMEM45A	7.46859	7.61672	5.20158	2.69986e-07	1.60284e-06	5.44548
RETREG3	3.8753	18.878	5.19871	2.74005e-07	1.62557e-06	5.4312
RAMP2	16.0984	40.1425	5.19176	2.83978e-07	1.68339e-06	5.39665
HLA-G	21.1606	20.1739	5.19085	2.85311e-07	1.69095e-06	5.39213
TPSB2	4.14209	5.47593	5.18995	2.86637e-07	1.69847e-06	5.38764
CIR1	2.79744	14.2807	5.18934	2.87549e-07	1.70353e-06	5.38458
SEC31A	4.50624	28.2796	5.18674	2.9142e-07	1.72526e-06	5.37165
FBXW5	7.84334	33.3012	5.18164	2.99146e-07	1.76836e-06	5.34637
MPZL1	5.67707	19.3773	5.17973	3.02103e-07	1.78513e-06	5.33686
SYNGR2	11.0474	41.9748	5.17819	3.04494e-07	1.79837e-06	5.32924
SHKBP1	2.63669	13.5139	5.17765	3.05344e-07	1.80303e-06	5.32655
TSR3	4.95165	24.8366	5.17141	3.15268e-07	1.85886e-06	5.29565
TSPO	18.2855	50.7051	5.17137	3.15338e-07	1.85909e-06	5.29544
BAIAP2L2	7.59931	12.2196	5.16962	3.18176e-07	1.87526e-06	5.28678
ANP32B	14.1158	66.7218	5.16921	3.18849e-07	1.87886e-06	5.28474
EIF2S3	12.239	59.0535	5.15493	3.43043e-07	2.01497e-06	5.21408
RAC1	15.3255	103.696	5.15192	3.48354e-07	2.04481e-06	5.19924
TOP2A	3.02217	3.76185	5.15003	3.51742e-07	2.06306e-06	5.18989
BMP2	3.32698	6.88436	5.1447	3.6144e-07	2.11786e-06	5.16362
SORBS1	3.5441	9.09639	5.1419	3.66651e-07	2.14733e-06	5.1498
ULK1	2.92996	8.71124	5.13385	3.82006e-07	2.23264e-06	5.11018
CD34	11.2786	28.3952	5.12779	3.93983e-07	2.29992e-06	5.08037
SLC47A1	19.0909	37.5533	5.12416	4.01328e-07	2.3405e-06	5.06253
TNIP2	2.82055	12.5581	5.12407	4.0151e-07	2.34133e-06	5.06209
ABCA3	3.02298	9.16219	5.12106	4.07702e-07	2.37488e-06	5.04732
KARS1	5.26552	35.3401	5.11755	4.15045e-07	2.41647e-06	5.03008
VKORC1	5.58299	8.83273	5.11526	4.19905e-07	2.44357e-06	5.01884
MCFD2	7.35533	32.3733	5.11154	4.27924e-07	2.48634e-06	5.00058
LRRC25	6.75515	7.68136	5.11025	4.30724e-07	2.50114e-06	4.99428
SCYL1	2.68584	19.995	5.09896	4.56095e-07	2.64046e-06	4.93903
ZNF189	9.0902	16.7147	5.09753	4.59427e-07	2.65872e-06	4.932
SNX7	4.7392	18.5869	5.09724	4.60089e-07	2.66229e-06	4.93061
PGRMC2	6.87421	30.9167	5.09339	4.6915e-07	2.71287e-06	4.91179
PLEKHA2	4.89962	17.5054	5.08983	4.77691e-07	2.75824e-06	4.89438
EPAS1	47.3212	124.177	5.08312	4.94158e-07	2.84778e-06	4.86167
ANTXR1	6.25309	13.8795	5.07894	5.04722e-07	2.905e-06	4.84125
NPTX2	69.2764	63.2112	5.07548	5.13599e-07	2.95266e-06	4.82443
PAM	10.2883	40.502	5.07166	5.23608e-07	3.007e-06	4.8058
AC092535.5	4.41066	4.61492	5.06666	5.36973e-07	3.08048e-06	4.78148
RPL41P1	125.083	246.508	5.06575	5.39423e-07	3.09394e-06	4.77709
ENPP2	49.4787	68.1189	5.06406	5.44032e-07	3.11857e-06	4.76888
EDNRB	17.4001	33.7324	5.06252	5.48289e-07	3.13994e-06	4.76136
RPL29	59.4541	186.502	5.05933	5.5714e-07	3.18756e-06	4.74591
H2AZ1	6.52569	31.7313	5.05815	5.60469e-07	3.20599e-06	4.74017
MXD4	3.66822	16.8788	5.05553	5.67907e-07	3.24634e-06	4.72745
RNF213	4.08845	11.0714	5.05318	5.74665e-07	3.28308e-06	4.71603
CXCL11	5.31724	5.18435	5.05152	5.79474e-07	3.30992e-06	4.70799
CP	60.1609	58.3457	5.04894	5.87035e-07	3.35085e-06	4.69549
SLC6A13	22.8995	39.3695	5.03762	6.21348e-07	3.53449e-06	4.64069
TMEM132A	2.77418	4.77288	5.03755	6.21583e-07	3.53549e-06	4.64033
GNB2	11.97	70.0738	5.03462	6.30766e-07	3.58429e-06	4.62618
TAMALIN	3.38206	7.72949	5.0345	6.3115e-07	3.58579e-06	4.6256
POLR2J	7.23174	21.1251	5.03441	6.31428e-07	3.58634e-06	4.62517
VDAC1	22.9779	107.053	5.03348	6.34366e-07	3.60213e-06	4.62069
NPC1	2.57489	6.69665	5.03253	6.3741e-07	3.61824e-06	4.61608
MRPL51	9.39585	51.5515	5.03118	6.41725e-07	3.64065e-06	4.60957
TMEM208	6.02138	21.5972	5.03102	6.42236e-07	3.64285e-06	4.6088
SRSF2	6.16851	26.4055	5.02922	6.48072e-07	3.6749e-06	4.60008
ID3	26.3706	72.2319	5.02749	6.53701e-07	3.7047e-06	4.59174
MYEOV	7.91615	7.0461	5.02717	6.54751e-07	3.7103e-06	4.59019
NAPSB	6.81365	8.95749	5.02575	6.59428e-07	3.73467e-06	4.58333
ALKAL2	6.47611	8.57135	5.0255	6.60234e-07	3.73887e-06	4.58215
PPP1R14BP3	8.38254	16.8858	5.02483	6.62458e-07	3.75004e-06	4.57891
ARHGDIA	8.81509	48.8235	5.02152	6.73533e-07	3.81092e-06	4.56292
CHMP2A	14.5383	62.7969	5.01738	6.87609e-07	3.88612e-06	4.54297
PGGHG	23.5838	22.9495	5.01173	7.07271e-07	3.99231e-06	4.51579
PPIAP22	9.78249	51.1995	5.01111	7.09477e-07	4.00399e-06	4.51279
RSL24D1	4.58051	15.8011	5.00132	7.4498e-07	4.1944e-06	4.46571
ANKRD33B	4.20436	7.93156	4.99218	7.79676e-07	4.38435e-06	4.42183
FMNL2	3.31306	10.6429	4.9918	7.81154e-07	4.39141e-06	4.42
APOC1	35.6942	32.6404	4.98717	7.99348e-07	4.48817e-06	4.39781
INAFM1	5.59429	10.5939	4.98234	8.18751e-07	4.59466e-06	4.37469
ACBD4	2.61388	8.17518	4.98227	8.19041e-07	4.59571e-06	4.37435
GLIPR1	3.0188	4.29807	4.97757	8.38386e-07	4.70115e-06	4.35185
YDJC	3.71566	10.4348	4.97002	8.7039e-07	4.87187e-06	4.31575
ZNF22	2.89601	13.065	4.96976	8.71477e-07	4.8775e-06	4.31455
VSIG4	12.2436	16.6451	4.96931	8.73444e-07	4.88759e-06	4.31238
SEC61A1	14.9915	71.4285	4.96858	8.76588e-07	4.90426e-06	4.30891
KCNS3	2.72487	6.79981	4.96812	8.78607e-07	4.91509e-06	4.3067
TES	5.12118	21.4362	4.96304	9.01008e-07	5.03424e-06	4.28244
TRBV7-9	2.51604	2.60711	4.96098	9.10216e-07	5.08187e-06	4.27264
SLC38A1	11.3852	32.387	4.95436	9.40529e-07	5.24126e-06	4.24108
B3GAT3	4.18843	16.015	4.95288	9.47443e-07	5.2793e-06	4.23402
MGAT3	3.37674	5.21844	4.95173	9.52816e-07	5.30526e-06	4.22857
FAM110C	8.11264	15.3102	4.95118	9.55426e-07	5.3178e-06	4.22594
CDC42EP1	7.7697	27.3837	4.9444	9.87966e-07	5.48811e-06	4.19367
CRTAP	5.84394	34.2354	4.9407	1.00615e-06	5.58388e-06	4.17611
OCIAD2	14.8554	47.508	4.9387	1.0161e-06	5.63754e-06	4.16663
WWTR1	8.46961	30.71	4.93375	1.04121e-06	5.77039e-06	4.14311
MYADM	15.6498	32.1634	4.93292	1.04549e-06	5.79303e-06	4.13916
LOXL2	17.6595	18.8927	4.9327	1.04663e-06	5.7988e-06	4.13811
SH3PXD2B	3.16976	4.46134	4.93232	1.04858e-06	5.80799e-06	4.13632
PLAUR	3.75755	5.3086	4.93216	1.0494e-06	5.81201e-06	4.13556
CALR	69.6245	321.985	4.93104	1.05521e-06	5.84146e-06	4.13025
UGCG	7.77723	26.1933	4.93075	1.05671e-06	5.84923e-06	4.12888
CTDSP1	8.2193	43.867	4.92987	1.06128e-06	5.87287e-06	4.12472
ENG	32.0868	96.2218	4.92914	1.06512e-06	5.89234e-06	4.12124
IL34	2.79847	4.429	4.92762	1.07311e-06	5.93392e-06	4.11405
FAM207A	3.05181	7.57352	4.92729	1.07487e-06	5.94256e-06	4.11247
CRYAB	124.036	231.043	4.92692	1.07681e-06	5.95214e-06	4.11074
CXCL9	31.7583	30.7596	4.91879	1.12075e-06	6.18298e-06	4.07221
FHL1	43.1256	57.3139	4.90691	1.18804e-06	6.53479e-06	4.01607
DNAJB9	15.2311	41.9277	4.90432	1.20317e-06	6.61308e-06	4.00389
KLF6	31.3746	76.1782	4.90169	1.21879e-06	6.69399e-06	3.99147
PLA1A	16.6453	22.7217	4.9013	1.22116e-06	6.70577e-06	3.9896
ENKD1	2.89672	8.60309	4.89564	1.25545e-06	6.88643e-06	3.96294
FLOT1	12.2417	70.8156	4.89372	1.26726e-06	6.94675e-06	3.95393
SIVA1	2.74436	8.825	4.88886	1.29773e-06	7.10068e-06	3.93106
EIF4B	19.5122	80.1934	4.8871	1.309e-06	7.15839e-06	3.92273
RUFY3	3.30061	7.07069	4.88474	1.32413e-06	7.23713e-06	3.91167
CD163	12.7691	15.9658	4.88444	1.32611e-06	7.24594e-06	3.91024
RBPMS	4.36402	18.7655	4.88355	1.33185e-06	7.2746e-06	3.90608
GRINA	24.3163	103.328	4.87784	1.36949e-06	7.46716e-06	3.87926
IFITM2	34.1008	99.0127	4.87594	1.38227e-06	7.53063e-06	3.87032
ACTB	185.477	923.696	4.86574	1.45268e-06	7.89325e-06	3.82251
GSN	18.9637	57.7973	4.86542	1.45496e-06	7.90346e-06	3.821
NRIP2	4.28655	10.7871	4.85921	1.49956e-06	8.13085e-06	3.79195
UXT	7.48035	26.7141	4.85533	1.52809e-06	8.272e-06	3.77381
B4GALT5	9.67827	33.5796	4.85229	1.55083e-06	8.38665e-06	3.75961
CDHR5	26.834	46.2123	4.8464	1.59581e-06	8.61268e-06	3.7321
CIAO2B	14.2613	60.4471	4.84593	1.59948e-06	8.63169e-06	3.72989
RPLP2	157.062	339.213	4.845	1.60669e-06	8.66669e-06	3.72556
TMEM54	7.52795	17.6676	4.84456	1.61017e-06	8.6815e-06	3.72348
HMGN2	9.32383	44.5529	4.84434	1.61187e-06	8.68987e-06	3.72247
AC011352.3	3.86052	3.50592	4.84344	1.6189e-06	8.72621e-06	3.71828
IL7R	3.13975	5.19538	4.84167	1.63285e-06	8.79899e-06	3.71003
FOXC2	2.63075	4.1616	4.83105	1.71906e-06	9.23594e-06	3.66054
SLC35F6	8.96804	26.6843	4.82567	1.76437e-06	9.46138e-06	3.63553
TIMM9	2.63323	11.9351	4.80621	1.93804e-06	1.03432e-05	3.54525
SCGN	30.836	28.4004	4.80419	1.95702e-06	1.04361e-05	3.53588
FABP7	97.1452	87.3364	4.80333	1.96513e-06	1.04746e-05	3.53191
SOX18	6.55035	13.6482	4.80206	1.97713e-06	1.0532e-05	3.52606
DCTN4	2.62773	15.0091	4.79765	2.01954e-06	1.07444e-05	3.50565
STIM1	2.68412	10.9437	4.7909	2.08611e-06	1.10788e-05	3.47448
[truncated: 316 more rows]
