# Supplementary material for: CA9‐Targeted PET Imaging for Noninvasive Discrimination of Clear Cell Renal Cell Carcinoma and Associated Tumor Biological Features
Source: Adv Sci (Weinh). 2026 Jul 20:e76622. Online ahead of print. doi: 10.1002/advs.76622 (PMC13383157; doi:10.1002/advs.76622)
Supplement: Supplementary file 3 — Supporting File 3: advs76622‐sup‐0003‐TableS2.xlsx. [file ADVS-9999-e76622-s003.xlsx]

## Sheet: Sheet1
Table S2. Geneset of GOCC_PLASMA_MEMBRANE_REGION
Gene
ABCA1
ABCA7
ABCA8
ABCB1
ABCB11
ABCB4
ABCB5
ABCC1
ABCC10
ABCC11
ABCC2
ABCC3
ABCC4
ABCC5
ABCC6
ABCC8
ABCG2
ABCG5
ABCG8
ABHD17A
ABHD17B
ABHD17C
ABHD6
ACE2
ACP4
ACTN2
ACY3
ADAM10
ADAM11
ADAM17
ADAM20
ADAM21
ADAM22
ADAM23
ADAM29
ADAM30
ADCY1
ADCY3
ADCY8
ADCYAP1R1
ADD2
ADGRB3
ADGRE2
ADGRG2
ADGRL1
ADGRL2
ADGRV1
ADORA1
ADORA2A
ADORA3
ADRA1A
ADRA1B
ADRA2A
ADRB2
ADTRP
AGER
AHCYL1
AIF1
AIF1L
AJAP1
AJM1
AKAP5
AKAP6
AKAP7
AKAP9
AKR1A1
AKT2
ALPK2
AMN
AMN1
ANK1
ANK2
ANK3
ANKRD45
ANO1
ANP32E
ANTXR1
ANXA1
ANXA13
ANXA2
AP2A1
AP2B1
AP2M1
APBA1
APC
APC2
APH1A
APP
APPL2
AQP1
AQP10
AQP2
AQP3
AQP4
AQP5
AQP7
AQP7B
AQP8
AQP9
ARC
ARF4
ARF6
ARHGAP45
ARHGEF18
ARHGEF2
ARHGEF4
ARL13A
ARL13B
ARPC1A
ARPC2
ASAH2
ASIC1
ASIC2
ASIC5
ASPM
ATAD1
ATF4
ATG9A
ATP12A
ATP1A1
ATP1A2
ATP1A3
ATP1B1
ATP1B2
ATP1B3
ATP2B1
ATP2B2
ATP2B3
ATP2B4
ATP2C2
ATP4A
ATP4B
ATP6AP2
ATP6V0A4
ATP6V0D1
ATP6V0D2
ATP6V1A
ATP6V1B1
ATP6V1B2
ATP6V1E1
ATP6V1G1
ATP7A
ATP7B
ATP8B1
AURKA
B4GALT1
BAIAP2
BBIP1
BBS1
BBS2
BBS4
BBS5
BBS7
BBS9
BEST1
BEST2
BMPR1A
BMPR2
BMX
BRWD1
BSG
BSND
BST2
BVES
C1QA
C1QC
C1QTNF5
C2CD2L
C2CD5
C5AR1
C5AR2
CA11
CA12
CA14
CA4
CA9
CACNA1C
CACNA2D1
CACNA2D2
CACNA2D3
CACNG2
CACNG3
CACNG4
CACNG5
CACNG7
CACNG8
CADM1
CADM3
CADPS2
CALHM1
CALHM3
CASK
CASR
CAV1
CAV2
CAV3
CAVIN1
CAVIN2
CAVIN3
CAVIN4
CBL
CBLIF
CBLN1
CD177
CD1D
CD300LG
CD34
CD36
CD38
CD44
CD81
CD8A
CD9
CDH1
CDH10
CDH13
CDH15
CDH16
CDH17
CDH2
CDH8
CDHR1
CDHR2
CDHR5
CDKL5
CEACAM1
CEACAM20
CEACAM5
CEACAM6
CEACAM7
CEP55
CFAP126
CFL1
CFTR
CHRM1
CHRM2
CHRM3
CHRM4
CHRM5
CHRNA1
CHRNA10
CHRNA2
CHRNA3
CHRNA4
CHRNA5
CHRNA6
CHRNA7
CHRNA9
CHRNB1
CHRNB2
CHRNB3
CHRNB4
CHRND
CHRNE
CHRNG
CIB1
CLASP2
CLCA2
CLCA4
CLCN2
CLCN3
CLCNKA
CLCNKB
CLDN1
CLDN17
CLDN19
CLDN3
CLDN4
CLDN5
CLDN6
CLDN7
CLDN8
CLDND1
CLIC5
CLMP
CLN3
CLRN2
CLSTN1
CLSTN2
CLSTN3
CLTA
CLTB
CLTRN
CNGA1
CNGA2
CNGA4
CNGB1
CNIH2
CNIH3
CNKSR2
CNKSR3
CNNM2
CNNM4
CNR1
CNR2
CNTFR
CNTN1
CNTN2
CNTN5
CNTN6
CNTNAP2
CNTNAP4
COL13A1
CORO1C
CPLX3
CPO
CR1
CRB1
CRB2
CRB3
CRHR1
CRIPTO
CRKL
CRYAB
CSMD2
CSPG4
CSPG5
CTNNA1
CTNNA2
CTNNB1
CTSB
CTSK
CTSL
CUBN
CXADR
CYBA
CYBRD1
CYP4A11
CYP4F12
CYP4F2
CYS1
DAG1
DAGLA
DBN1
DCC
DCTN3
DDN
DDR2
DENND1A
DGKB
DGKI
DHRS3
DIAPH1
DIAPH3
DIO1
DLC1
DLG1
DLG2
DLG3
DLG4
DLL1
DMD
DMTN
DNAJA3
DNAJC6
DNM2
DOCK8
DOK7
DPEP1
DPP4
DRAM2
DRD1
DRD2
DRD5
DSG1
DSG2
DSP
DST
DSTYK
DTNB
DTNBP1
DUOX1
DUOX2
ECRG4
ECT2
EEF1A1
EFCAB7
EFNA5
EFNB1
EFNB2
EFNB3
EGFR
EHD1
EHD2
EHD3
ELFN1
ELFN2
EMP2
ENO2
ENPEP
ENPP1
ENPP3
ENTPD1
EPB41
EPB41L3
EPB41L5
EPCAM
EPHA2
EPHA4
EPHA7
EPHB2
EPPK1
EPS15
EPS8
EPS8L1
EPS8L2
EPS8L3
ERBB2
ERBB3
ERBB4
ERBIN
ERC1
ERC2
EVC
EVC2
EZR
F2R
F2RL2
FAIM2
FAM107A
FAP
FARP1
FASLG
FAT1
FBXO2
FBXO45
FCRL3
FERMT1
FERMT2
FFAR4
FGD2
FGD5
FGF22
FGR
FLOT1
FLOT2
FLRT2
FLRT3
FMR1
FN1
FOLR1
FRMD1
FRMD6
FRMPD2
FSCN1
FSCN3
FSD1
FXYD1
FXYD2
FXYD4
FXYD5
FXYD6
FZD3
FZD6
FZD9
GABBR1
GABBR2
GABRA1
GABRA2
GABRA3
GABRA4
GABRA5
GABRA6
GABRB1
GABRB2
GABRB3
GABRD
GABRE
GABRG1
GABRG2
GABRG3
GABRP
GABRQ
GABRR1
GABRR2
GABRR3
GAD2
GAP43
GASK1A
GHSR
GJA1
GJB6
GLRA1
GLRA2
GLRA3
GLRB
GM2A
GNA12
GNA13
GNAO1
GNAS
GNAT1
GNAT2
GNAT3
GNB5
GP2
GPER1
GPHN
GPI
GPIHBP1
GPM6A
GPR143
GPR151
GPR157
GPR158
GPR161
GPR179
GPR37L1
GPR88
GRIA1
GRIA2
GRIA3
GRIA4
GRID1
GRID2
GRID2IP
GRIK1
GRIK2
GRIK3
GRIK4
GRIK5
GRIN1
GRIN2A
GRIN2B
GRIN2C
GRIN2D
GRIN3A
GRIN3B
GRIP1
GRIPAP1
GRM1
GRM2
GRM3
GRM5
GRM7
GSG1L
GUCY2D
HAS2
HAX1
HCK
HCN1
HCN2
HDAC6
HEPH
HHIP
HIP1R
HLA-G
HMCN1
HMCN2
HPCA
HPGD
HPN
HSP90AA1
HTR1B
HTR2A
HTR3A
HTR3B
HTR3C
HTR3D
HTR3E
HTR5A
HVCN1
HYAL2
ICAM2
IDE
IFIT5
IGFBP2
IGSF21
IGSF5
IGSF8
IGSF9
IGSF9B
IL10RA
IL1RAPL1
IL31RA
IL6R
INPP5K
INPPL1
INSR
IQCE
IQGAP1
IQSEC3
IRS1
ITGA3
ITGA5
ITGA8
ITGA9
ITGAM
ITGAV
ITGB1
ITGB2
ITGB3
ITGB4
ITLN1
ITPK1
ITSN1
ITSN2
IZUMO1R
JAG1
JAK2
JCAD
KANK1
KATNBL1
KCNA1
KCNA2
KCNA5
KCNB1
KCNC1
KCNC2
KCNC3
KCNC4
KCND1
KCND2
KCND3
KCNE1
KCNE2
KCNE4
KCNH1
KCNJ10
KCNJ16
KCNJ2
KCNJ3
KCNJ4
KCNJ8
KCNJ9
KCNK1
KCNK2
KCNMA1
KCNN4
KCNQ1
KCNQ4
KCNQ5
KCTD12
KCTD16
KCTD8
KIAA1614
KIF17
KIF18A
KIF20A
KIFAP3
KL
KLHDC8B
KNCN
KRT19
KRT8
KSR1
LAMP5
LCP1
LCP2
LCT
LDLR
LDLRAP1
LEPR
LHFPL4
LHFPL5
LIMA1
LIN7A
LIN7B
LIN7C
LINGO2
LIPE
LMO7
LPAR1
LPAR2
LPO
LRFN1
LRFN2
LRFN3
LRFN4
LRFN5
LRP1
LRP2
LRP4
LRP6
LRP8
LRRC15
LRRC4
LRRC4B
LRRC4C
LRRC7
LRRK2
LRRTM1
LRRTM2
LRRTM3
LRRTM4
LYPD4
MACF1
MAGEE1
MAL
MAL2
MAP4K2
MAP7
MAPK1
MAPK3
MAPRE1
MAPT
MARVELD2
MASTL
MCHR1
MEGF11
MEN1
MET
MFRP
MFSD10
MFSD4B
MGAM
MICALL1
MIP
MKLN1
MLC1
MOSMO
MPDZ
MPP2
MPP3
MREG
MS4A1
MS4A4A
MSN
MTCL1
MTDH
MTMR2
MTMR6
MTMR9
MTSS2
MTTP
MUC1
MUC13
MUC17
MUC20
MUSK
MXRA8
MYH10
MYH9
MYLK
MYO10
MYO1A
MYO1C
MYO1D
MYO6
MYO7A
MYOF
NAALADL1
NAIP
NAPA
NAPEPLD
NCAM2
NCKAP1
NCSTN
NDE1
NDRG4
NDUFS7
NECTIN1
NECTIN3
NEDD4
NEDD4L
NEDD9
NEO1
NETO1
NETO2
NEU3
NF2
NHERF1
NHERF2
NHERF4
NHS
NINJ1
NIPSNAP1
NKD2
NLGN1
NLGN2
NLGN3
NLGN4X
NLGN4Y
NME1
NOD1
NOD2
NOS1
NOS1AP
NOS3
NOTCH1
NPC1L1
NPTN
NRCAM
NRG1
NRGN
NRP1
NRP2
NRXN1
NRXN2
NRXN3
NSG1
NSG2
NTNG1
NTNG2
NTRK3
NUMB
OCEL1
OCLN
OPN4
OPRD1
OPRK1
OPRL1
OR2A4
ORAI1
OSCP1
OSMR
OTOA
OTOF
OTOG
P2RX1
P2RX2
P2RX6
P2RY1
P2RY12
PACSIN1
PACSIN2
PAK1
PALM
PALM2AKAP2
PALS1
PAPPA2
PARD3
PARD3B
PARD6A
PARD6B
PARD6G
PATJ
PCDH10
PCDH17
PCDH8
PCDH9
PCDHB13
PDE2A
PDE4A
PDE4D
PDE6A
PDE6B
PDE6G
PDE6H
PDE9A
PDGFB
PDGFRB
PDLIM4
PDPN
PDXP
PDZD11
PDZK1
PDZK1IP1
PDZK1P1
PEX19
PFKM
PHLPP2
PI4K2A
PIANP
PICALM
PICK1
PIEZO1
PIP5K1A
PIP5K1C
PITPNM1
PKD1
PKD1L1
PKD2
PKD2L1
PKHD1
PKHD1L1
PKN1
PKN2
PLA2G4F
PLB1
PLCD3
PLCG1
PLCG2
PLD1
PLD2
PLEK
PLEK2
PLEKHA1
PLEKHG4B
PLEKHG6
PLEKHO1
PLET1
PLK4
PLLP
PLPP1
PLPP2
PLPP3
PLPPR4
PLVAP
PLXNB1
PLXND1
PNOC
PODXL
PPFIA2
PPP1CC
PPP1R9B
PRCD
PRKAA1
PRKACA
PRKAR1A
PRKAR2A
PRKCG
PRKCI
PRKCZ
PRKG2
PROM1
PROM2
PRR7
PRRT1
PRRT2
PRTN3
PSD
PSD2
PSD3
PSD4
PSEN1
PSEN2
PSENEN
PSTPIP1
PTCH1
PTEN
PTGIS
PTH1R
PTPRD
PTPRH
PTPRJ
PTPRO
PTPRQ
PTPRS
RAB11A
RAB11FIP3
RAB11FIP4
RAB17
RAB18
RAB21
RAB25
RAB27A
RAB27B
RAB34
RAB35
RAB3GAP2
RAB8A
RAC1
RACGAP1
RALA
RANGRF
RAP2A
RAPGEF2
RAPGEF6
RAPSN
RASGRP2
RDH12
RDX
RGS7
RGS7BP
RGS9
RHBG
RHCG
RHO
RHOA
RHOB
RHOC
RIGI
RIMS1
RIMS2
RIMS3
RIMS4
RIPOR2
RNF10
ROBO2
ROM1
RP2
RPH3A
RPS3
RYK
S100G
S100P
SAPCD2
SARM1
SCARB1
SCIMP
SCN10A
SCN3A
SCN5A
SCNN1A
SCNN1B
SCNN1D
SCNN1G
SCRIB
SCTR
SELE
SELPLG
SEMA4B
SEMA4C
SEMA4D
SEMA4F
SEPTIN12
SEPTIN2
SEPTIN6
SEPTIN7
SGCE
SH2D3C
SH3BGRL3
SH3YL1
SHANK1
SHANK2
SHANK3
SHC4
SHISA6
SHISA7
SHISA8
SHISA9
SHROOM1
SHROOM2
SHROOM3
SHROOM4
SI
SIGMAR1
SIPA1L3
SKAP1
SLC10A1
SLC10A2
SLC11A2
SLC12A1
SLC12A2
SLC12A3
SLC12A5
SLC12A6
SLC13A1
SLC13A2
SLC13A3
SLC14A1
SLC14A2
SLC15A1
SLC15A2
SLC16A1
SLC16A10
SLC16A12
SLC16A2
SLC16A3
SLC16A5
SLC16A6
SLC16A7
SLC16A8
SLC17A1
SLC17A2
SLC17A3
SLC17A4
SLC17A5
SLC19A1
SLC1A1
SLC1A2
SLC1A3
SLC1A5
SLC1A6
SLC1A7
SLC20A2
SLC22A1
SLC22A11
SLC22A12
SLC22A13
SLC22A18
SLC22A2
SLC22A3
SLC22A4
SLC22A5
SLC22A6
SLC22A7
SLC22A8
SLC22A9
SLC23A1
SLC23A2
SLC24A4
SLC26A1
SLC26A11
SLC26A2
SLC26A3
SLC26A4
SLC26A5
SLC26A6
SLC26A7
SLC26A9
SLC27A1
SLC27A4
SLC27A5
SLC28A1
SLC28A2
SLC28A3
SLC29A1
SLC29A2
SLC29A4
SLC2A1
SLC2A13
SLC2A2
SLC2A5
SLC2A7
SLC2A9
SLC30A1
SLC30A5
SLC31A1
SLC34A1
SLC34A2
SLC34A3
SLC36A1
SLC38A1
SLC38A3
SLC38A4
SLC39A10
SLC39A14
SLC39A3
SLC39A4
SLC39A5
SLC39A6
SLC39A8
SLC3A1
SLC3A2
SLC40A1
SLC41A1
SLC43A1
SLC43A2
SLC43A3
SLC44A4
SLC46A1
SLC47A1
SLC47A2
SLC4A1
SLC4A10
SLC4A11
SLC4A2
SLC4A4
SLC4A5
SLC4A7
SLC4A8
SLC4A9
SLC51A
SLC51B
SLC52A3
SLC5A1
SLC5A10
SLC5A11
SLC5A12
SLC5A2
SLC5A3
SLC5A6
SLC5A7
SLC5A8
SLC6A11
SLC6A12
SLC6A13
SLC6A14
SLC6A18
SLC6A19
SLC6A2
SLC6A20
SLC6A3
SLC6A4
SLC6A6
SLC6A7
SLC6A8
SLC6A9
SLC7A1
SLC7A11
SLC7A13
SLC7A5
SLC7A7
SLC7A8
SLC7A9
SLC8A2
SLC8A3
SLC9A1
SLC9A2
SLC9A3
SLC9A4
SLC9A5
SLC9A8
SLC9B2
SLCO1A2
SLCO1B1
SLCO1B3
SLCO1B3-SLCO1B7
SLCO1B7
SLCO1C1
SLCO2A1
SLCO2B1
SLCO3A1
SLCO4A1
SLCO4C1
SLCO5A1
SLCO6A1
SLITRK1
SLITRK2
SLITRK3
SLITRK5
SMO
SMPD2
SNAP25
SNAP29
SNAP91
SNCAIP
SNTG1
SORBS1
SORBS2
SORCS2
SORCS3
SPATA13
SPEF1
SPIRE1
SPIRE2
SPRED1
SPRY2
SPRY4
SPTBN1
SPTBN2
SRC
SRGAP2
SRPX2
SSH1
SSPN
SSTR3
ST14
STAMBP
STC1
STIM1
STK26
STK39
STRN
STX11
STX19
STX1A
STX1B
STX2
STX3
STX4
STXBP1
STXBP2
STXBP3
SUSD4
SVIL
SVOP
SYAP1
SYDE1
SYDE2
SYNDIG1
SYNE1
SYNE2
SYNJ1
SYP
SYT1
SYT11
SYT7
SYTL1
TACR1
TACR3
TACSTD2
TAMALIN
TAS2R4
TAS2R43
TAS2R46
TBC1D10C
TCIRG1
TCTN2
TCTN3
TEK
TENM2
TESC
TEX101
TF
TFPI
TFRC
TGFA
TGFBR2
TGFBR3
THBD
THEM4
THY1
TIRAP
TJP1
TLN1
TLR9
TMEM108
TMEM114
TMEM17
TMEM174
TMEM231
TMEM235
TMEM240
TMEM30A
TMEM67
TMUB1
TNFRSF10A
TNIK
TPM1
TRAPPC4
TREM2
TRPA1
TRPC4
TRPM6
TRPM8
TRPV1
TRPV4
TRPV5
TSHR
TSPEAR
TTC8
TTYH1
TWF1
TXNDC15
UMOD
UNC13A
UNC13B
UNC13C
UNC5A
UPK1A
UPK1B
UPK2
UPK3A
USH2A
UTRN
VANGL2
VASP
VEZT
VSIG1
VWC2
WASF2
WDPCP
WDR73
WHRN
WWC1
ZC4H2
ZDHHC17
ZFYVE19
ZG16B
ZMYND10
ZNRF2
