# Supplementary material for: CA9‐Targeted PET Imaging for Noninvasive Discrimination of Clear Cell Renal Cell Carcinoma and Associated Tumor Biological Features
Source: Adv Sci (Weinh). 2026 Jul 20:e76622. Online ahead of print. doi: 10.1002/advs.76622 (PMC13383157; doi:10.1002/advs.76622)
Supplement: Supplementary file 4 — Supporting File 4: advs76622‐sup‐0004‐TableS3.xlsx. [file ADVS-9999-e76622-s005.xlsx]

## Sheet: Sheet1
Table S3. Gene Expression in different cell clusters in ccRCC
Gene	Malignant	Mono/Macro	CD8T	Endothelial	Pericytes	Plasma	Epithelial	Erythroblasts
RP11-34P13.7	0.00127	0.0008	0.00181	0.00231	0.00098	0	0.00265	0
FO538757.2	0.11151	0.07518	0.04801	0.11594	0.10244	0.08096	0.10424	0.13986
AP006222.2	0.09211	0.10873	0.03377	0.09892	0.19959	0.04082	0.08312	0.06304
RP4-669L17.10	0.00419	0.00489	0.00385	0.00708	0.00904	0.00862	0.00691	0.01848
RP5-857K21.4	6e-05	0.00055	0	0.00036	0.00075	0	0.00107	0
RP11-206L10.9	0.01516	0.01891	0.02219	0.01143	0.01707	0.02154	0.01945	0.02621
FAM87B	0.00052	0.00625	0	0.00068	0.00163	0	0	0
LINC00115	0.01955	0.02303	0.02286	0.01714	0.02009	0.01317	0.01485	0.01641
FAM41C	0.0213	0.02527	0.00944	0.0133	0.03112	0.01019	0.0312	0.0127
RP11-54O7.1	0.00027	0.00027	0.00078	0.00115	0.00123	0	0.00122	0
RP11-54O7.3	0.00955	0.00087	0	0.00375	0.01062	0	0.00273	0
SAMD11	0.03509	0.00205	0.00072	0.01338	0.04336	0.02011	0.01386	0
NOC2L	0.24607	0.10384	0.1581	0.17088	0.17175	0.10136	0.11482	0.15222
KLHL17	0.00775	0.0038	0.00321	0.00873	0.00765	0	0.00471	0.01111
PLEKHN1	0.03017	0.00128	0.00765	0.00257	0.00103	0.00805	0.01022	0
PERM1	0.01024	0.00104	0	0.00027	0.00155	0	0.00203	0
RP11-54O7.17	0.03998	0.02738	0.00352	0.03173	0.05986	0	0.01378	0
HES4	0.74372	0.45582	0.13074	0.64799	1.32779	0.18339	0.21403	0.24605
ISG15	0.4352	0.72085	0.89739	1.25395	1.21587	0.32181	0.27769	0.12192
AGRN	0.42551	0.0567	0.01345	0.44929	0.39785	0.04027	0.23911	0.13746
RP11-54O7.18	0.0004	0.00047	0.00176	0	0	0	0.00025	0
RNF223	0.00021	0.00016	0	6e-05	0.00033	0	0.01826	0
C1orf159	0.02385	0.01532	0.01426	0.0247	0.02499	0.01075	0.0125	0.02269
RP11-465B22.8	0.02286	0.00276	0.00153	0.00344	0.00306	0	0.03851	0
TTLL10	0.00184	0.0003	0	0.02321	0.00396	0.0014	0.00322	0
TNFRSF18	0.03409	0.02978	0.23279	0.02024	0.00938	0.159	0.00426	0.01292
TNFRSF4	0.07331	0.09144	0.31045	0.5078	0.16069	0.16783	0.01609	0.10793
SDF4	0.57543	0.33325	0.21324	0.7276	0.59058	0.32779	0.28619	0.28279
B3GALT6	0.07373	0.05582	0.04433	0.08429	0.07347	0.04208	0.02742	0.02217
FAM132A	0.05495	0.00571	0.00258	0.09761	0.0264	0.00038	0.05151	0
RP5-902P8.12	0.00035	0.00062	0	0.00061	0.00028	0	0.0003	0
UBE2J2	0.21744	0.13505	0.13835	0.17938	0.1908	0.09969	0.12149	0.13394
RP5-902P8.10	0.00066	0.00056	0.00112	0.00058	0.00097	0	0.00019	0
SCNN1D	0.00671	0.00219	0	0.00394	0.00336	0.00513	0.00515	0
ACAP3	0.07307	0.03922	0.02573	0.06596	0.10147	0.037	0.03693	0.03252
PUSL1	0.0339	0.03858	0.04453	0.02777	0.03562	0.05796	0.02691	0.03171
CPSF3L	0.1749	0.10894	0.08822	0.17767	0.17723	0.05447	0.11271	0.09654
CPTP	0.07692	0.02992	0.03509	0.11055	0.0503	0.0338	0.05918	0.02092
TAS1R3	0.00029	0.0001	0	0.00172	0.00018	0.01279	0.00018	0
DVL1	0.07025	0.0163	0.00868	0.06941	0.04447	0.02091	0.04615	0.05175
MXRA8	0.16575	0.01132	0.00771	0.02209	0.32414	0.00514	0.01372	0.01696
AURKAIP1	0.85024	0.53709	0.44246	0.67681	0.72762	0.45367	0.85932	0.66287
CCNL2	0.2025	0.10651	0.09936	0.28841	0.22932	0.112	0.14771	0.13948
MRPL20	0.76092	0.49148	0.35573	0.62128	0.68721	0.39327	0.74196	0.53516
RP4-758J18.13	0.00416	0.0048	0.0016	0.00378	0.0014	0.00106	0.00154	0
ANKRD65	0.02156	0.00989	0.00203	0.09625	0.02206	0.00521	0.01925	0
RP4-758J18.10	0.00187	5e-05	9e-05	0.00341	0.0007	0	0.0002	0
VWA1	0.29312	0.03258	0.01755	1.23021	0.35012	0.06203	0.07061	0.19335
ATAD3C	0.04694	0.0081	0.00548	0.0411	0.0126	0.03515	0.04353	0
ATAD3B	0.04632	0.02612	0.02936	0.05562	0.03659	0.03385	0.02976	0.04282
ATAD3A	0.0707	0.04305	0.03228	0.06183	0.06616	0.01889	0.04208	0.10637
TMEM240	0.00036	0	0	0.0034	0.00439	0	0.00135	0.00497
SSU72	0.54776	0.46848	0.40454	0.5716	0.56825	0.36578	0.49207	0.35727
RP5-832C2.5	0.02604	0.02036	0.01334	0.03283	0.01921	0.02109	0.00862	0.02066
C1orf233	0.00165	0.00731	0.0016	0.00213	0.0022	0	0.00726	0
RP11-345P4.9	0.0471	0.02111	0.01412	0.03077	0.05582	0.01382	0.03361	0.02599
MIB2	0.11743	0.05752	0.13241	0.09742	0.11156	0.0636	0.10811	0.07404
MMP23B	0.00276	0.00444	0.01499	0.00674	0.01064	0.00555	0.00399	0.00723
CDK11B	0.09753	0.15018	0.17885	0.23351	0.15705	0.14993	0.08086	0.17009
RP11-345P4.10	0.00168	0.00427	0.00424	0.00313	0.00186	0.00594	0.00268	0.00834
SLC35E2B	0.07505	0.04323	0.07554	0.12113	0.10894	0.04969	0.06732	0.08245
RP11-345P4.7	0.00015	0.00036	0	0.00041	0.0002	0	0.0004	0
CDK11A	0.07054	0.1376	0.21848	0.20966	0.10359	0.1191	0.05612	0.14433
SLC35E2	0.0032	0.00348	0.00587	0.00796	0.00558	0.00643	0.00404	0.017
NADK	0.10108	0.13108	0.02987	0.10028	0.12632	0.02578	0.06787	0.09655
GNB1	0.38988	0.41444	0.19111	0.75455	0.62408	0.16979	0.27073	0.31429
RP1-140A9.1	0.00363	0.00142	0.00421	0.00136	0.00197	0	0.00205	0
TMEM52	0.01107	0.00349	0.00134	0.00309	0.0039	0.00809	0.01579	0.01211
CFAP74	0.00513	0.00072	0	0.0327	0.01882	0.00345	0.00237	0
RP11-547D24.1	0.00213	0.00017	0	0.0147	0.00393	0	0.00018	0
GABRD	0.03491	0.00499	0.00324	0.21956	0.13282	0.01227	0.00622	0.00391
PRKCZ	0.05453	0.01032	0.0255	0.02056	0.01095	0.00492	0.07016	0.02165
RP5-892K4.1	0.00573	0.00455	0.00549	0.00423	0.00313	0.01633	0.0025	0
RP11-181G12.2	0.00088	0.0005	0.00071	0.00262	0.00239	0	0.00131	0
FAAP20	0.44898	0.36024	0.25313	0.44026	0.58032	0.26763	0.43722	0.14723
RP11-181G12.4	0.00181	0.0005	0	0.00023	0.00117	0	0.00065	0
SKI	0.12402	0.12592	0.09353	0.30136	0.20465	0.06794	0.06743	0.03014
MORN1	0.03102	0.00492	0.00364	0.01002	0.01594	0.00072	0.02613	0.01511
RER1	0.60535	0.4668	0.25836	0.41858	0.54493	0.3356	0.42397	0.44118
PEX10	0.14095	0.05799	0.01408	0.08066	0.10293	0.0333	0.08279	0.03566
PLCH2	0.07391	0.00322	0.01903	0.00707	0.0048	0.00072	0.02331	0
RP3-395M20.2	0.0008	0	0.00098	0	0.00056	0	0.00027	0
PANK4	0.02181	0.01583	0.02284	0.04021	0.05541	0.01662	0.02177	0.009
HES5	0.00104	0.00207	0	0.02426	0.01124	0.00199	0.00023	0
RP3-395M20.12	0.02212	0.08839	0.07072	0.04765	0.13334	0.04606	0.03162	0
RP3-395M20.8	0.03093	0.02814	0.02676	0.03404	0.0099	0.02886	0.03095	0.00623
TNFRSF14	0.53218	0.39479	0.30762	0.30122	0.20053	0.2554	0.15579	0.07949
RP3-395M20.9	0.00257	0.00507	0.00826	0.00502	0.00165	0	0.00148	0
FAM213B	0.11097	0.03467	0.01196	0.07726	0.04769	0.03524	0.04199	0.04772
MMEL1	0.00025	0.00713	0.00135	0.01475	0.00297	0	0.0021	0
RP13-436F16.1	8e-05	0.00018	0	0	0	0	0.00282	0
TTC34	0.00695	0.001	0.00395	0.0017	0.0033	0	0.00402	0
LINC00982	0.00175	0.00098	0.00116	0.00702	0.0049	0.00388	0.13477	0
PRDM16	0.00231	0.00061	0	0.01246	0.00976	0.00528	0.03516	0.01693
RP11-22L13.1	5e-05	0.00038	0	0.0008	0.00058	0	0.00041	0
ARHGEF16	0.12485	0.00425	0.00483	0.00993	0.01362	0.00038	0.04693	0
RP11-168F9.2	0.00105	0.00012	0	0.00046	0	0	0.0001	0
MEGF6	0.02363	0.00525	0.00734	0.00917	0.00919	0	0.00826	0
RP11-46F15.2	0.00053	0.00235	0	0.00116	0.00045	0.00264	0.00034	0
TPRG1L	0.10076	0.03887	0.03721	0.1465	0.08337	0.0242	0.09574	0.06687
WRAP73	0.04975	0.04699	0.03578	0.08765	0.07152	0.03484	0.035	0.00986
TP73	0.00214	0.00065	0.00312	0.00021	0.00202	0	0.00102	0.00398
RP5-1092A11.5	0.00028	3e-05	0.00076	0	0	0	0	0
TP73-AS1	0.03447	0.01592	0.00365	0.03461	0.03641	0.01553	0.02335	0.03309
SMIM1	0.12584	0.02674	0.00949	0.0083	0.01026	0.09545	0.20339	1.27091
LRRC47	0.10474	0.04392	0.03058	0.10657	0.10497	0.01477	0.0882	0.06016
RP1-286D6.5	0.00104	0.00017	0	0	0	0	0.00085	0
CEP104	0.07842	0.04117	0.03392	0.10881	0.09604	0.04933	0.07112	0.04333
DFFB	0.00497	0.00767	0.0033	0.0114	0.00691	0.00798	0.00587	0
C1orf174	0.06991	0.07989	0.09144	0.07585	0.08253	0.04467	0.05769	0.0964
LINC01134	0.00664	0.00211	0	0.00083	0.00157	0	0.00271	0.01367
AJAP1	0.03461	0.00158	0.00238	0.04483	0.01461	0.00329	0.02128	0
NPHP4	0.01379	0.01135	0.00666	0.01921	0.01709	0	0.01374	0.01021
KCNAB2	0.01367	0.20559	0.13836	0.02835	0.01944	0.02758	0.02897	0.03907
CHD5	9e-05	0	0	0.00033	0.00356	0	0.00275	0
RPL22	2.46872	2.35454	2.53589	2.2716	2.31209	2.23364	2.16259	2.01867
RP1-120G22.11	0.00174	0.00039	0.0027	0.00042	0.00043	0	0.00347	0
RNF207	0.04389	0.00725	0.01424	0.01798	0.02007	0.02895	0.03574	0
ICMT	0.07264	0.04621	0.04096	0.18034	0.20001	0.02014	0.09634	0.10367
LINC00337	0.00066	0.00058	0.00121	0.00142	0	0	0.00107	0
GPR153	0.02442	0.00705	0.00953	0.00304	0.01546	0.00446	0.01182	0.00477
ACOT7	0.21585	0.06128	0.064	0.22259	0.09069	0.08484	0.29596	0.1508
RP1-202O8.3	0.00536	0.00273	0.00089	0.00512	0.00544	0.00473	0.00625	0.00489
HES2	0.00548	0.00288	9e-05	0.00347	0.00248	0	0.00634	0.01189
ESPN	0.08049	0.0045	0.01726	0.00907	0.00488	0.00472	0.14529	0.02275
TNFRSF25	0.03467	0.01219	0.15644	0.05456	0.01557	0.00896	0.01406	0.02806
PLEKHG5	0.01531	0.00357	0.00157	0.05153	0.01377	0.01205	0.00466	0
NOL9	0.04315	0.0274	0.03744	0.06781	0.054	0.01688	0.04123	0.03407
ZBTB48	0.04985	0.03393	0.02204	0.0381	0.0452	0.05093	0.03969	0.03688
KLHL21	0.07589	0.1245	0.04571	0.07746	0.07905	0.03989	0.13092	0.08253
PHF13	0.05774	0.01524	0.01579	0.03953	0.04697	0.01198	0.03654	0.02541
THAP3	0.04177	0.03113	0.02521	0.05562	0.0793	0.04657	0.04732	0.01585
DNAJC11	0.03879	0.02725	0.01446	0.0451	0.03328	0.00888	0.06634	0.06152
RP11-242F24.1	0.00022	0.00043	0	9e-05	0.00011	0	0.00035	0
RP11-312B8.1	0.00157	0.00182	0	0.00255	0.00127	0	0.00292	0
CAMTA1	0.57248	0.40107	0.27953	0.83478	0.77459	0.27842	0.76825	0.38883
RP11-334N17.1	0	0	0	0	9e-05	0	0.00129	0
RP11-338N10.2	0.00054	0.00022	0	0.00035	0.0004	0	0.0015	0.00689
RP11-338N10.3	0.00075	0.00018	0	0.00245	0.00072	0	0.00089	0
VAMP3	0.2615	0.2762	0.06528	0.45739	0.36653	0.10371	0.21307	0.09649
PER3	0.09275	0.04963	0.01965	0.10512	0.07435	0.01622	0.07549	0.03516
UTS2	0.00052	0.00108	0.02655	0.0009	0.00135	0.01695	0.00081	0
TNFRSF9	0.01263	0.05506	0.2839	0.00812	0.00603	0.06246	0.00434	0
PARK7	1.08377	0.8861	1.05381	1.13841	1.48196	0.69547	1.04387	0.87306
ERRFI1	1.18717	0.1411	0.10592	0.27726	0.31649	0.0974	0.60972	0.21937
RP11-431K24.1	0.01876	0.00283	0.00277	0.0019	0.01087	0	0.00507	0
RP11-431K24.3	0.00581	0.00034	0	0.00025	0.00029	0	0.00208	0
SLC45A1	0.01403	0.00389	0.00319	0.04555	0.03605	0	0.00443	0.0121
RERE	0.18903	0.11579	0.08057	0.34117	0.28939	0.10194	0.20233	0.11104
RP5-1115A15.1	0.00119	0.00046	0.00211	0.00239	0.00145	0	0.00096	0
ENO1	2.16167	1.05511	0.88117	0.95846	1.0691	0.51345	1.27456	0.57551
ENO1-AS1	0.02971	0.01209	0.00609	0.00879	0.00489	0.01003	0.01419	0
CA6	0.00062	0.00014	0.0012	0	0	0	0	0
SLC2A5	0.1791	0.03435	0.00416	0.01796	0.02168	0.02928	0.0731	0
GPR157	0.02151	0.10178	0.00086	0.0094	0.00832	0.02273	0.02168	0
MIR34AHG	0.00821	0.01937	0.00185	0.0079	0.02172	0.01348	0.00654	0.01014
RP3-510D11.2	0.01184	0.01213	0.0004	0.01061	0.02389	0.00658	0.0076	0
H6PD	0.11906	0.05968	0.01455	0.11047	0.07872	0.0221	0.08057	0.05354
SPSB1	0.20301	0.0413	0.05174	0.12976	0.0739	0.04761	0.10775	0.00868
SLC25A33	0.21778	0.23733	0.12666	0.18007	0.24462	0.11303	0.23938	0.06836
TMEM201	0.01352	0.00999	0.00551	0.03099	0.02424	0.00261	0.02286	0.01598
PIK3CD	0.01074	0.03928	0.04947	0.00549	0.01758	0.00976	0.01718	0
PIK3CD-AS1	0	0.00182	0.00176	0	0	0	0.00015	0
PIK3CD-AS2	0.07412	0.00461	0.00764	0.00896	0.06156	0.02429	0.06506	0.01814
CLSTN1	0.22466	0.07623	0.06808	0.42626	0.30298	0.06465	0.18484	0.05491
CTNNBIP1	0.07701	0.14828	0.08653	0.17558	0.11166	0.04936	0.06127	0.03243
LZIC	0.09787	0.0923	0.07907	0.10874	0.12424	0.02697	0.08811	0.04818
NMNAT1	0.02663	0.02393	0.01452	0.04611	0.0353	0.00812	0.03346	0.01423
RBP7	0.24132	0.14197	0.02066	1.6288	0.47797	0.12874	0.09875	0.36705
UBE4B	0.04558	0.04711	0.06279	0.09312	0.06354	0.03054	0.05222	0.05692
KIF1B	0.154	0.15885	0.04762	0.19971	0.14907	0.02948	0.11193	0.05899
PGD	0.06804	0.2076	0.05469	0.05714	0.07092	0.0842	0.10811	0.11509
APITD1-CORT	0.00338	0.00064	0.00516	0.00225	0.00027	0	0.00516	0.01474
APITD1	0.09617	0.01456	0.04187	0.03383	0.04538	0.0289	0.09942	0.06103
CORT	0.00087	0.00027	0	0.00055	0.00041	0	0.00185	0
DFFA	0.11405	0.07343	0.06585	0.16432	0.13753	0.05013	0.12531	0.03475
PEX14	0.0491	0.03046	0.03526	0.04801	0.05289	0.03191	0.0472	0.02443
CASZ1	0.03573	0.00761	0.03047	0.0268	0.0142	0.00226	0.06572	0
RP4-734G22.3	0.0007	0.00024	0.00104	0.00081	0.00028	0	0.00033	0
C1orf127	0	0.00396	0	0.00026	0.00025	0	5e-05	0
TARDBP	0.23903	0.12789	0.12246	0.28069	0.27713	0.14598	0.20756	0.17684
RP4-635E18.8	0.00354	0.00239	0.00268	0.00201	0.00317	0.0029	0.00361	0.00475
SRM	0.22481	0.17508	0.14752	0.23756	0.3182	0.23366	0.10743	0.20808
EXOSC10	0.07234	0.05461	0.04921	0.09234	0.08286	0.04012	0.05146	0.10116
RP4-635E18.7	0.0005	0.00036	0	0.00134	0.00101	0	0.00063	0
RP4-635E18.6	0.00351	0.00496	0.00025	0.00409	0.00519	0.00609	0.00453	0
MTOR	0.03316	0.03309	0.03028	0.07653	0.05479	0.02073	0.04249	0.02665
UBIAD1	0.06181	0.02796	0.0316	0.05141	0.06243	0.0377	0.04403	0.05288
FBXO2	0.02555	0.00283	0.02261	0.00543	0.00324	0.01794	0.06511	0
FBXO44	0.08352	0.02022	0.03163	0.01588	0.02666	0.03199	0.06821	0.02571
FBXO6	0.06839	0.07576	0.03811	0.0327	0.01833	0.03302	0.03512	0.00489
MAD2L2	0.14306	0.12728	0.14036	0.13461	0.11844	0.09708	0.1034	0.14219
DRAXIN	0.00076	0.00533	0.00566	0.00155	0.0003	0.00449	0.00138	0
AGTRAP	0.25156	0.18116	0.07889	0.2124	0.11738	0.10577	0.14563	0.10691
C1orf167	0.02647	0.00363	0.00189	0.01772	0.01645	0.01052	0.01106	0
MTHFR	0.12273	0.11892	0.02541	0.10488	0.10334	0.04462	0.06389	0.12829
CLCN6	0.03204	0.04076	0.00879	0.04752	0.03059	0.00555	0.03388	0.03988
NPPA-AS1	0.00211	0.00522	0.00184	0.00192	0.00235	0	0.00176	0
NPPA	0.00012	0.00042	0	7e-05	0.01336	0	0.00026	0
KIAA2013	0.16101	0.11447	0.0523	0.19864	0.15074	0.05178	0.10694	0.05478
PLOD1	0.18923	0.07532	0.01187	0.29137	0.2813	0.0346	0.07174	0.09119
MFN2	0.08427	0.0517	0.0222	0.0967	0.08833	0.02027	0.0879	0.09106
MIIP	0.04298	0.07826	0.05837	0.05068	0.06141	0.11934	0.0357	0.10931
TNFRSF8	0.00016	0.01469	0.00319	0.00202	0.00068	0	0.00047	0
TNFRSF1B	0.03219	0.62196	0.46922	0.20173	0.07559	0.0928	0.02026	0.10752
VPS13D	0.04797	0.0495	0.02566	0.11744	0.09499	0.05139	0.07429	0.06575
DHRS3	0.22324	0.13158	0.07248	0.59512	0.12137	0.00852	0.18319	0.10242
RP11-474O21.5	0.00399	0.00121	0.00139	0.00533	0.00083	0.00263	0.00182	0
HNRNPCL1	0.00051	0.00087	0.00156	0.00073	0.00066	0	0.00103	0
HNRNPCL2	0.00016	0	0.00165	0.00057	0	0	0.00065	0
PDPN	0.00101	0.03934	0.00025	0.00479	0.00164	0	0.00128	0.01747
PRDM2	0.06206	0.11641	0.18985	0.15633	0.13051	0.30416	0.08784	0.04114
KAZN	0.06772	0.00373	0.00259	0.08523	0.13016	0	0.10371	0
TMEM51-AS1	0.00554	0.00432	0	0.00152	0.00345	0	0.00758	0.012
TMEM51	0.09299	0.14818	0.00318	0.10092	0.11108	0.00971	0.12591	0.02608
FHAD1	0.00315	0.01987	0.00644	0.00485	0.00202	0	0.00371	0
RP3-467K16.2	0.00028	0.00235	0	0.00651	0.00113	0	0	0
RP3-467K16.4	0.00144	0.00191	0.00513	0.00171	0	0	0.00048	0
EFHD2	0.18362	0.48147	0.28305	0.25101	0.1367	0.16648	0.11895	0.16678
CTRC	0.00013	0.00255	0	0.00302	0.00022	0	0.00091	0
CELA2A	0.00028	0.0006	0.00109	0.00104	0	0	0	0
CASP9	0.02636	0.08413	0.03522	0.0299	0.04239	0.07602	0.03677	0.00452
DNAJC16	0.04012	0.02773	0.01243	0.05748	0.03911	0.0065	0.06082	0.03793
RP4-680D5.8	0.00364	8e-05	0	0.00089	0	0	0.0089	0
AGMAT	0.05384	0.00869	0.02413	0.01406	0.00628	0.0017	0.25609	0.00489
RP4-680D5.2	0.00091	0.00074	0.00085	0.00028	0.00093	0	0.00159	0
DDI2	0.06057	0.05489	0.02751	0.10647	0.06348	0.02352	0.06143	0.27746
RP4-680D5.9	0.00064	0.00135	0	0.0001	0.00029	0	0	0
PLEKHM2	0.08399	0.11556	0.02461	0.13553	0.09134	0.01693	0.05397	0.01717
SLC25A34	0.01271	0.00962	0	0.00693	0.00853	0	0.01425	0.02773
RP11-169K16.4	0.00434	0.00058	0	0.02695	0.00922	0	0.00025	0
TMEM82	0.02646	0.00108	0	0.00143	0.00135	0.00267	0.04903	0
FBLIM1	0.02563	0.01547	0.01684	0.10201	0.36854	0.00873	0.02952	0.06727
UQCRHL	0.10651	0.12172	0.13704	0.0965	0.13535	0.19367	0.18732	0.11284
FLJ37453	0.04544	0.0472	0.02345	0.07828	0.04455	0.03072	0.03873	0.03677
SPEN	0.18419	0.1191	0.09095	0.23154	0.1679	0.09035	0.1306	0.11261
ZBTB17	0.04529	0.03709	0.03014	0.07412	0.06115	0.02675	0.03329	0.02828
C1orf64	0.00022	0.0002	0	0.00309	0.00024	0	0.06106	0
HSPB7	0.00013	0.00177	0	0.00321	0.01742	0.00496	0.01933	0
CLCNKA	0.00221	0.00081	0.00098	0.00299	0.00171	0	0.30647	0
CLCNKB	0.00292	0.00114	0.00085	0.00551	0.00304	0	0.38076	0
FAM131C	0.06048	0.00175	0.00172	0.00546	0.00515	0	0.02743	0
EPHA2	0.27934	0.02932	0.00664	0.15383	0.09761	0.02419	0.13938	0.01143
RP11-276H7.2	0.00271	0.00086	0.0006	0.00254	0.00153	0.00038	0.00219	0
RP11-276H7.3	0.00472	0.00019	0	0.0023	0.0001	0	0.00459	0
ARHGEF19	0.0195	0.00733	0.00863	0.02394	0.02255	0.02901	0.01124	0.01583
RSG1	0.0171	0.00302	0.01066	0.00528	0.00644	0.00579	0.01023	0.01154
FBXO42	0.0525	0.04221	0.04221	0.05524	0.07108	0.02326	0.04032	0.06046
SZRD1	0.19779	0.15052	0.15192	0.275	0.33497	0.13734	0.15487	0.16235
SPATA21	0.00196	0.00037	0	0.00131	0.00161	0	0.00162	0
NECAP2	0.17124	0.26524	0.2252	0.40821	0.22876	0.13328	0.11242	0.14874
RP4-798A10.2	0.00372	0.00799	0.001	0.00619	0.00251	0	0.00259	0
RP4-798A10.7	0.01044	0.00341	0.00332	0.00399	0.00555	0	0.0091	0
RP4-798A10.4	0.00052	0.00198	0	0.00177	0.00013	0.00584	0.00126	0
RP5-875O13.1	0.00042	0	0	0.002	0	0	0.00021	0
NBPF1	0.01522	0.01855	0.0038	0.02329	0.01829	0.01292	0.02636	0
CROCC	0.02253	0.01226	0.01158	0.04479	0.0431	0.00424	0.02017	0.00391
RP11-108M9.3	0.00037	0.00028	0	0.00142	0.00065	0	6e-05	0
RP11-108M9.4	0.06219	0.12844	0.04019	0.14797	0.08034	0.03008	0.114	0.00895
RP11-108M9.6	0.01341	0.0126	0.0138	0.02156	0.01579	0.00828	0.00937	0
MFAP2	0.00351	0	9e-05	0.02062	0.01115	0	0.00303	0
ATP13A2	0.04933	0.0412	0.02635	0.10801	0.04516	0.00106	0.02726	0.02204
SDHB	0.40882	0.40149	0.20547	0.36707	0.46965	0.25076	0.54466	0.28524
PADI2	0.00293	0.14208	0.00726	0.00509	0.00272	0.02766	0.02335	0.01311
RP11-380J14.1	0.00934	5e-05	0.0004	0.00125	0.00044	0	0.00204	0
PADI1	0.01591	0.00243	0.00643	0.00016	0.00039	0.00238	0.00198	0
PADI3	0.00672	0.00091	0	0	0	0	5e-05	0
PADI4	0.00013	0.00566	0.00543	0	0.00038	0.03717	0.00063	0.00398
RCC2	0.05839	0.17805	0.07074	0.14599	0.09692	0.0564	0.0542	0.16348
ARHGEF10L	0.05571	0.04646	0.00139	0.01234	0.02534	0.00635	0.0596	0.00623
IGSF21	0.00172	0.13596	0.00153	0.00278	0.00229	0	0.00134	0
KLHDC7A	0.04723	0.0012	0.00097	0.00424	0.00384	0	0.04291	0.00689
ALDH4A1	0.06297	0.00848	0.01242	0.02158	0.02764	0.02197	0.25999	0.03813
IFFO2	0.05727	0.0199	0.03222	0.07916	0.04593	0.00843	0.01936	0.0129
UBR4	0.32656	0.15398	0.07901	0.19733	0.17146	0.087	0.33261	0.20124
RP1-43E13.2	0.0152	0.02267	0.01069	0.02507	0.01599	0.02921	0.01122	0.00587
EMC1	0.07993	0.04491	0.01655	0.0866	0.09498	0.00731	0.04686	0.04531
MRTO4	0.12662	0.06286	0.0401	0.10303	0.12188	0.06602	0.08184	0.07405
AKR7A3	0.17954	0.00905	0.00744	0.02909	0.02096	0.00587	0.35976	0
AKR7A2	0.51323	0.18849	0.15952	0.25837	0.32963	0.08138	0.5538	0.1085
PQLC2	0.03272	0.02639	0.01192	0.03142	0.02516	0.00304	0.02801	0.0129
CAPZB	0.52156	0.98855	0.77949	0.81142	1.06465	0.40334	0.43725	0.39854
MINOS1	0.90568	0.74149	0.52482	0.80992	1.02298	0.40867	1.04605	0.48213
NBL1	0.33019	0.02984	0.10135	0.11149	0.47006	0.02267	0.07705	0
HTR6	0.00081	0	0	0.00012	0.00053	0	0.00017	0
TMCO4	0.05667	0.02832	0.01948	0.02707	0.03625	0.02009	0.05005	0.00477
RNF186	0.17209	0.00548	0.00643	0.01804	0.01572	0.0043	0.20452	0.03318
RP11-91K11.2	0.03047	0.00166	0.00129	0.00501	0.00374	0	0.05279	0
OTUD3	0.04778	0.01171	0.02257	0.02392	0.02544	0.00461	0.03065	0.01573
PLA2G2A	0.0005	0.0002	0	0.00146	0.03322	0	0.00133	0
PLA2G5	0.00232	0.00208	0.00077	0.00423	0.06273	0	0.00332	0.0129
PLA2G2D	0.00015	0.01089	0	0.00045	0	0.02742	7e-05	0
RP3-340N1.2	0.00035	0.00613	0	0.00052	0	0	0	0
PLA2G2C	0.00058	0.00029	0	0	0.00029	0	0.00057	0
UBXN10-AS1	0.03108	0.00145	0.01332	0.00327	0.0097	0.01504	0.01769	0
UBXN10	0.03827	0.00096	0.00471	0.00351	0.00394	0.01435	0.01699	0.0255
VWA5B1	7e-05	0	0.00084	0.00036	0	0	0.00379	0
CAMK2N1	0.86851	0.0338	0.06589	0.12494	0.97454	0.05375	0.65864	0.13631
MUL1	0.08384	0.04408	0.02303	0.08609	0.07159	0.02934	0.05747	0.00623
FAM43B	0.00138	0.00039	0	0.00715	0.00609	0	0.00112	0
CDA	0.12777	0.04586	0.00502	0.64649	0.1466	0.01707	0.09161	0.03459
PINK1	0.18694	0.0812	0.02241	0.81	0.38247	0.06458	0.21173	0.10345
PINK1-AS	0.00475	0.00298	0.00092	0.00594	0.0083	0.00451	0.00588	0
DDOST	0.38168	0.32149	0.23451	0.31354	0.35781	0.33457	0.18926	0.15923
KIF17	0.00542	0.00966	0.00101	0.07055	0.03871	0	0.0018	0.01817
SH2D5	0.00503	0.00018	0.00074	0.00151	0.00089	0	0.00403	0
HP1BP3	0.298	0.26965	0.32369	0.59403	0.60002	0.26145	0.38025	0.44246
EIF4G3	0.07324	0.07804	0.05855	0.28476	0.20547	0.06967	0.07233	0.05563
ECE1	0.09185	0.03515	0.02234	0.6432	0.46257	0.03214	0.07917	0.04718
RP5-1071N3.1	0.00038	0.00119	0.00234	0.00033	0.00098	0	0.00023	0.00901
NBPF3	0.00667	0.00407	0.00294	0.01352	0.00851	0	0.01313	0
ALPL	0.17355	0.00614	0.00344	0.11362	0.04174	0.03619	0.0828	0.03205
RP11-63N8.3	0.00089	7e-05	0	0.00032	0.00014	0	0.00965	0
RAP1GAP	0.05782	0.00217	0.00261	0.00907	0.00612	0.00289	0.15962	0.20466
USP48	0.12863	0.09921	0.1063	0.18638	0.14912	0.16238	0.0963	0.20066
LDLRAD2	0.00762	0.00517	0.00243	0.01187	0.01017	0.00824	0.00817	0.04077
HSPG2	0.26115	0.08262	0.03667	1.82385	0.60653	0.16733	0.13894	0.37841
RP1-224A6.3	0.00081	0.00322	0.0006	0.00243	0.00233	0.00783	0.00244	0
LINC00339	0.0307	0.03919	0.01998	0.04026	0.03501	0.02167	0.03783	0.02624
CDC42	0.6951	0.90694	0.60802	1.07222	0.95046	0.46967	0.61	0.64967
RP1-224A6.9	0.00054	0.00088	0	0.00114	0.00057	0	0.00064	0.01247
WNT4	0	0.00011	0	0.00302	0.00387	0.00129	0.00106	0
ZBTB40	0.02394	0.0182	0.02121	0.04609	0.04445	0.05031	0.02848	0
C1QA	0.18215	2.82887	0.10864	0.18692	0.25161	0.22018	0.12879	0.62913
C1QC	0.07861	2.3976	0.04067	0.09657	0.11134	0.09395	0.05544	0.32806
C1QB	0.19319	2.78097	0.09964	0.19965	0.25532	0.23996	0.13793	0.5035
EPHB2	0.0013	0.0405	0	0.00178	0.00162	0	0.0102	0
C1orf234	0.00048	0	0	0	0.00091	0	0.00069	0
KDM1A	0.04716	0.0413	0.02503	0.07739	0.06393	0.04127	0.05111	0.0319
LUZP1	0.14586	0.14741	0.23138	0.76838	0.30851	0.09575	0.13385	0.04424
LINC01355	0.01749	0.00603	0.00449	0.00848	0.01179	0.00261	0.00952	0.00475
HNRNPR	0.3585	0.27257	0.31157	0.47581	0.59368	0.24922	0.28296	0.46164
ZNF436	0.02181	0.01355	0.00864	0.04228	0.02133	0	0.01535	0
ZNF436-AS1	0.02309	0.00937	0.00612	0.01375	0.01889	0.00728	0.01699	0.00812
RP5-1057J7.7	0.0035	0.00013	0	0.00013	0.00011	0	0.00295	0
TCEA3	0.71561	0.02946	0.02191	0.05834	0.12434	0.03037	0.4328	0.14987
ASAP3	0.01192	0.00037	0	0.01204	0.00528	0	0.02054	0.01189
E2F2	0.00189	0.00218	0.01579	0.00065	0.00053	0	0.00121	0.22652
RP1-150O5.3	0.00166	0	0	0.00157	0.00043	0	0.00077	0
ID3	0.47444	0.39786	0.30659	1.72351	2.17802	0.27096	0.25861	0.1899
MDS2	0.00022	0.00025	0.00888	0.00092	0.01084	0	0.00033	0
RPL11	3.37824	3.38253	3.80919	3.10758	3.20042	3.41903	2.9455	2.91123
TCEB3	0.0703	0.08283	0.08554	0.1619	0.11742	0.07208	0.06979	0.06219
TCEB3-AS1	0.03122	0.01752	0.01257	0.01747	0.0313	0.02374	0.03317	0.04409
PITHD1	0.21088	0.18105	0.19752	0.22522	0.2147	0.13421	0.17102	0.29446
LYPLA2	0.15231	0.08028	0.0747	0.15867	0.1055	0.03671	0.14009	0.10393
GALE	0.14742	0.05668	0.01584	0.06525	0.04277	0.02808	0.1136	0.0619
HMGCL	0.17216	0.08595	0.04675	0.11957	0.11536	0.03278	0.28951	0.04185
FUCA1	0.18237	0.39416	0.02532	0.13591	0.10622	0.05834	0.16236	0.10124
CNR2	0.00051	0.00037	0	0.00137	0.00048	0	0.00023	0.00477
PNRC2	0.40212	0.39801	0.36232	0.51922	0.40156	0.29181	0.43269	0.20804
SRSF10	0.35643	0.25719	0.3028	0.51454	0.43641	0.18881	0.32558	0.27767
MYOM3	0.05128	0.00241	0.00086	0.01381	0.0085	0.00814	0.02137	0
IL22RA1	0.00694	0.00017	0	0.00014	0	0.00072	0.00346	0
IFNLR1	0.01232	0.02769	0.0057	0.0025	0.00317	0.00746	0.01404	0
GRHL3	0.00074	0.00054	0	0.00038	0	0	0.00184	0
STPG1	0.03432	0.01324	0.00629	0.05467	0.01619	0.00984	0.02739	0
NIPAL3	0.06755	0.03823	0.13265	0.10456	0.03306	0.03253	0.0472	0.0776
RCAN3	0.04723	0.06783	0.31413	0.03415	0.02034	0.0478	0.04136	0
RP4-594I10.3	0.00823	0.00843	0.06091	0.01068	0.00286	0.01037	0.00729	0.00689
NCMAP	0.00137	0.00139	0.00102	0.00029	0	0.00347	0.00284	0.0132
SRRM1	0.44901	0.55051	0.54358	0.69976	0.64207	0.35685	0.43131	0.6524
CLIC4	0.45027	0.21852	0.02197	0.86252	0.78604	0.15792	0.41757	0.20916
RUNX3	0.03463	0.28174	0.57202	0.01993	0.02356	0.14959	0.01036	0.01089
RP11-84D1.2	0.00055	0.00089	0	0	0	0	0	0
RP4-706G24.1	0.00052	0.00056	0	0.00117	0.00102	0	0.00019	0
SYF2	0.63015	0.48138	0.54514	0.76559	0.75444	0.38845	0.53545	0.39467
RSRP1	0.56076	0.44354	0.48871	1.06099	0.81912	0.32655	0.36205	0.60575
RP3-465N24.6	0.00464	0.00265	0.0016	0.00448	0.00337	0	0.00229	0.00391
RHD	0.00044	0.00079	0	0.00138	0.0005	0	0.0012	0.27559
TMEM50A	0.49955	0.60237	0.49213	1.09585	0.8971	0.32318	0.33127	0.35832
RHCE	0.00512	0.00076	0	0.00244	0.00263	0	0.00285	0.7469
TMEM57	0.14634	0.07298	0.07239	0.16569	0.10643	0.10377	0.09367	0.18445
LDLRAP1	0.01767	0.01812	0.07057	0.05199	0.05541	0.04547	0.02833	0.01959
RP11-70P17.1	0.00127	0.00317	0.00872	0.00494	0.01376	0.00788	0.00215	0
MAN1C1	0.0035	0.02157	0.00367	0.04228	0.01802	0.0044	0.08696	0.01367
RP1-187B23.1	0.00123	0.0077	0.02184	0.00776	0.00461	0.00323	0.00548	0.01187
SEPN1	0.07839	0.06689	0.01562	0.35464	0.14823	0.03135	0.0855	0.06679
RP1-317E23.3	0.00655	0.00285	0.009	0.00169	0.00316	0.00393	0.00417	0
MTFR1L	0.1364	0.07091	0.04315	0.10035	0.16559	0.05156	0.16732	0.05075
AUNIP	0.00049	0.0022	0.00194	0.00065	0.00041	0.00208	0.00078	0.00475
RP1-125I3.2	0.00049	0.00243	0	0.00037	0.00071	0	0.00019	0
PAQR7	0.03183	0.01418	0.00477	0.01531	0.01617	0.00737	0.07356	0.009
STMN1	0.21093	0.45149	0.55234	0.32656	0.17054	0.3233	0.3279	0.67454
PAFAH2	0.03438	0.02149	0.03071	0.02799	0.02328	0.02606	0.05382	0.00901
EXTL1	0.00042	0.00026	0	0.00015	0.00038	0	0.00076	0
SLC30A2	0.00165	0.0009	0.00211	0.00215	0.00122	0.0103	0.044	0
TRIM63	0.00021	0.0007	0.00114	0.00171	0.00099	0.01668	0.03411	0
PDIK1L	0.00899	0.01113	0.00381	0.02497	0.01097	0.00508	0.01774	0.01936
FAM110D	0.02147	0.00389	0.0009	0.27761	0.04739	0	0.00545	0
RP11-96L14.7	0.00067	0.00126	0.00185	0.0018	0.00244	0.00161	0.00167	0
ZNF593	0.32815	0.15367	0.15243	0.21933	0.24459	0.22914	0.35006	0.18999
CNKSR1	0.0032	0.00178	0.00451	0.00619	0.00608	0.01662	0.02974	0
CEP85	0.00821	0.01356	0.01419	0.012	0.00468	0.01216	0.02134	0.03151
SH3BGRL3	0.9334	1.97664	2.26966	1.51477	1.12956	1.30142	0.57186	0.77319
UBXN11	0.1523	0.12569	0.04776	0.03722	0.06716	0.01476	0.08445	0.08723
CD52	0.04267	0.55132	2.12939	0.05586	0.04255	0.90059	0.01818	0.06785
AIM1L	0.00572	0.00124	0.0037	0.00018	0	0	0.00208	0
ZNF683	0.00109	0.00067	0.06126	0.0008	0.00118	0	0.00013	0
DHDDS	0.08544	0.05125	0.03554	0.06225	0.06245	0.04943	0.07159	0.03197
HMGN2	1.01277	0.93869	0.95247	0.64538	1.09537	0.69619	0.81481	1.21704
RPS6KA1	0.03059	0.11964	0.05789	0.02177	0.00956	0.01964	0.03749	0.03818
RP5-968P14.2	0.00086	0.00103	0	0.00217	0.00136	0	0.0025	0
ARID1A	0.11808	0.142	0.10333	0.28591	0.27054	0.07517	0.12614	0.16948
PIGV	0.06228	0.02718	0.01298	0.02804	0.03785	0.00582	0.03933	0.01083
ZDHHC18	0.046	0.03853	0.04443	0.0722	0.04838	0.02153	0.02801	0.01851
SFN	0.1169	0.00624	0.00287	0.00835	0.00848	0.005	0.05	0.00698
GPN2	0.06719	0.04931	0.03861	0.07625	0.0669	0.01354	0.04848	0.01072
GPATCH3	0.03114	0.03641	0.03244	0.0467	0.03401	0.01371	0.02962	0.00489
NUDC	0.72559	0.51271	0.76306	0.59539	0.66082	0.35377	0.49824	0.36419
NR0B2	3e-05	0.00082	0	0.00371	0	0	0.13829	0
KDF1	0.00916	0.00012	0	6e-05	0	0	0.02778	0
TRNP1	0.00903	0.00134	0.00186	0.01467	0.02016	0.00812	0.02684	0
FAM46B	0.0067	0.00415	0.00057	0.00737	0.01296	0	0.04323	0
SLC9A1	0.0383	0.04239	0.02615	0.13417	0.09487	0.02967	0.05256	0
WDTC1	0.04661	0.06048	0.03742	0.07866	0.05641	0.03178	0.06029	0.03598
TMEM222	0.14754	0.0586	0.06866	0.14905	0.13152	0.03493	0.09027	0.06073
SYTL1	0.02534	0.01832	0.15455	0.00444	0.00202	0.08433	0.01028	0.00391
MAP3K6	0.06048	0.02411	0.02016	0.27774	0.10338	0.02735	0.02201	0.05057
FCN3	0.14001	0.03198	0.01402	0.93498	0.21609	0.08243	0.05051	0.17773
CD164L2	0.00146	0.00012	0	0.0013	0.0008	0	0.0011	0
GPR3	0.00466	0.00672	0.00083	0.04721	0.01355	0.00445	0.01108	0
WASF2	0.49927	0.53758	0.35897	0.96756	0.84936	0.21394	0.2927	0.53587
RP1-159A19.4	0.00049	0.00136	0.00113	0.00034	0.00324	0	0.0004	0
AHDC1	0.08832	0.03061	0.02077	0.17074	0.14754	0.01464	0.05247	0.02317
FGR	0.01293	0.36093	0.0439	0.06792	0.01459	0.03085	0.00896	0.03436
RP11-288L9.1	0.00082	0.00099	0.00315	0.01256	0.00183	0	0.00071	0
IFI6	0.51166	0.5164	0.27637	1.22527	0.99957	0.16547	0.61905	0.12902
FAM76A	0.07801	0.0479	0.03955	0.07701	0.09973	0.0525	0.06132	0.03773
STX12	0.28392	0.26262	0.07658	0.31185	0.31327	0.08108	0.18594	0.04038
PPP1R8	0.0798	0.04013	0.07582	0.10075	0.124	0.02791	0.07116	0.05374
THEMIS2	0.04121	0.57366	0.07195	0.03348	0.02665	0.23425	0.02096	0.08128
RPA2	0.14921	0.13916	0.14974	0.13494	0.13989	0.14745	0.09074	0.16491
SMPDL3B	0.02254	0.00605	0.00063	0.00221	0.00216	0.05585	0.01406	0
RP11-460I13.2	8e-05	0.00035	0	0.00069	0	0	0.00066	0
XKR8	0.02061	0.03572	0.02293	0.02792	0.01681	0.04011	0.01398	0
EYA3	0.04933	0.04133	0.04207	0.07137	0.0461	0.03065	0.05944	0.07891
PTAFR	0.00643	0.17766	0.00448	0.01521	0.0034	0.09184	0.00678	0
DNAJC8	0.35598	0.39353	0.43424	0.57956	0.59863	0.27907	0.33215	0.5171
ATPIF1	1.19011	0.66148	0.86672	1.06788	1.01585	0.58594	1.31712	1.41214
RP5-1092A3.4	0.01245	0.00659	0.00947	0.00464	0.00396	0.00846	0.00853	0.00939
SESN2	0.09252	0.14328	0.07134	0.08408	0.1205	0.06393	0.08128	0.09725
MED18	0.01464	0.02531	0.0133	0.01839	0.01212	0.01491	0.01601	0.01021
PHACTR4	0.17419	0.17047	0.06502	0.33172	0.16282	0.08636	0.14491	0.10395
RCC1	0.03555	0.04553	0.03748	0.05902	0.06171	0.03059	0.02228	0.04793
TRNAU1AP	0.13999	0.11152	0.09842	0.15443	0.17804	0.11224	0.09147	0.16571
SNHG12	0.17297	0.18424	0.15503	0.20548	0.15675	0.16966	0.14247	0.10919
TAF12	0.17465	0.18156	0.11405	0.2033	0.20013	0.117	0.14674	0.09689
RAB42	0.05629	0.04774	0.0058	0.00338	0.00506	0.00217	0.02954	0.03251
RP11-442N24--B.1	0.00266	0.00278	0	0.00402	0.00675	0.00994	0.00177	0
RNU11	0.00174	0.00548	0.00474	0.00289	0.00232	0.00323	0.00111	0
GMEB1	0.03189	0.03909	0.03635	0.07118	0.06556	0.0408	0.03407	0.02591
YTHDF2	0.33613	0.18762	0.19235	0.30385	0.3082	0.18516	0.22468	0.15776
RP1-212P9.3	0.0006	6e-05	0	7e-05	0	0	0.00032	0
EPB41	0.08065	0.05259	0.1191	0.02834	0.01433	0.08831	0.05588	0.42327
TMEM200B	0.06015	0.00327	0	0.0096	0.03207	0.00506	0.0137	0
SRSF4	0.3762	0.22796	0.24228	0.6016	0.47003	0.21908	0.25374	0.41951
MECR	0.06806	0.034	0.01945	0.06269	0.07672	0.0279	0.074	0.05403
PTPRU	0.01799	0.00116	0	0.00671	0.01311	0.00287	0.02683	0.01088
MATN1	0.00174	0.00155	0	0.00217	0.00108	0.00038	0.00166	0
MATN1-AS1	0.0188	0.01204	0.00912	0.00829	0.00391	0.01009	0.00763	0
LAPTM5	0.11066	2.10669	1.14973	0.33755	0.14761	0.9581	0.04929	0.16766
RP5-1125N11.2	0.00044	8e-05	0	0.00137	0.00089	0	0.00018	0
SDC3	0.02078	0.11668	0.00068	0.07599	0.02657	0	0.01033	0.02608
PUM1	0.18562	0.13734	0.09551	0.29891	0.25196	0.10898	0.18137	0.17631
NKAIN1	0.00559	0.00066	0	0.00011	0	0	0.00222	0
SNRNP40	0.11486	0.10628	0.11492	0.16628	0.15809	0.09348	0.09671	0.14602
ZCCHC17	0.17756	0.1685	0.1492	0.25617	0.25489	0.12624	0.16968	0.15504
FABP3	0.27407	0.09598	0.00827	0.02667	0.04566	0.01038	0.48886	0.03351
SERINC2	0.5328	0.05856	0.02007	0.04091	0.05761	0.03134	0.36978	0.10242
LINC01226	0.00017	0.00032	0	0	0	0	0.00095	0
TINAGL1	0.2091	0.03684	0.01383	0.77092	1.60986	0.06578	0.20925	0.15539
PEF1	0.26354	0.11986	0.1164	0.33085	0.33951	0.12167	0.16528	0.10052
RP11-73M7.9	0.00037	0.00228	0.00102	0.00607	0.00144	0	0.00032	0
COL16A1	0.02704	0.0032	0.00518	0.00552	0.02221	0	0.00987	0
ADGRB2	0.00296	0	0.00193	0.00136	0.00126	0.00264	0.00748	0
SPOCD1	0.00027	0.00232	0	0.00069	0.00528	0	0.00173	0
RP11-84A19.2	0.00142	0.00065	0.00154	0.00201	0.00098	0	0.00115	0
RP11-84A19.4	0.00089	0.00173	0.00057	0.00286	0.00165	0	0.00054	0.01449
PTP4A2	0.35901	0.46341	0.38195	0.49329	0.41431	0.22097	0.33176	0.68435
RP4-534N18.2	0.00031	0.00095	0	0.00075	0.00024	0	0.0001	0
KHDRBS1	0.62203	0.42991	0.35987	0.58314	0.62718	0.25834	0.4084	0.35228
RP11-277A4.4	0.00873	0.00281	0.0054	0.00729	0.0134	0	0.00368	0
TMEM39B	0.03011	0.0533	0.01909	0.10035	0.07219	0.03396	0.01884	0.00391
KPNA6	0.19374	0.10805	0.09575	0.24324	0.26447	0.10177	0.1531	0.18524
TXLNA	0.14265	0.05973	0.042	0.12938	0.13219	0.03075	0.07882	0.07112
CCDC28B	0.03208	0.02551	0.07563	0.07381	0.09903	0.02567	0.02804	0.11335
RP4-622L5.7	0.00185	0.00061	0	0.00045	0.00058	0	0.00181	0
IQCC	0.01029	0.00231	0.00752	0.00395	0.01017	0.0026	0.00484	0
DCDC2B	0.00071	0.00022	0	0.00158	0.00199	0	0.00134	0
TMEM234	0.09094	0.025	0.02523	0.07355	0.05555	0.00858	0.03893	0
EIF3I	0.76473	0.44688	0.44084	0.80004	0.75815	0.37967	0.45469	0.32383
FAM167B	0.0963	0.01504	0.01172	1.12871	0.21241	0.01469	0.02017	0.02794
LCK	0.013	0.01214	0.51441	0.02306	0.01277	0.01685	0.00533	0.00972
HDAC1	0.15588	0.09158	0.19176	0.3607	0.25001	0.08023	0.12609	0.15238
MARCKSL1	0.21586	0.34056	0.15489	1.17735	1.05604	0.288	0.21109	0.24851
TSSK3	0.00091	0.00045	0.00129	0.00039	0.00065	0.00175	0.0015	0
FAM229A	0.01448	0.00673	0.00323	0.02597	0.02614	0.00707	0.04628	0.02241
BSDC1	0.22924	0.10095	0.13614	0.27649	0.2966	0.08357	0.14784	0.32754
ZBTB8B	0.00112	0.00029	0	0.00299	0.00075	0	0.00165	0
ZBTB8A	0.02469	0.01124	0.00466	0.11117	0.06297	0.01695	0.02236	0
ZBTB8OS	0.26453	0.16491	0.16315	0.24616	0.25662	0.10924	0.21056	0.16134
RBBP4	0.21526	0.16762	0.20446	0.28166	0.30004	0.176	0.21802	0.31268
SYNC	0.0434	0.02958	0.03757	0.07094	0.0609	0.03626	0.03955	0.11682
KIAA1522	0.06918	0.00509	0.00177	0.04416	0.01591	0.01075	0.09731	0.00391
YARS	0.10034	0.06008	0.08918	0.10834	0.10855	0.05795	0.08316	0.10205
S100PBP	0.08214	0.04788	0.05416	0.08995	0.08941	0.01567	0.04215	0.12116
FNDC5	0.00016	0.00089	0	0.00332	0.00391	0	0.00703	0
HPCA	0.02533	0.00124	0	0.00201	0.00821	0	0.00468	0
TMEM54	0.26289	0.01377	0.00302	0.06353	0.10782	0.01118	0.08006	0.04423
RNF19B	0.09161	0.12908	0.035	0.10476	0.04104	0.01993	0.07555	0.06154
AK2	0.62896	0.24363	0.18722	0.37583	0.34561	0.17886	0.58554	0.28312
AZIN2	0.02493	0.02148	0.00654	0.01916	0.01999	0.00687	0.01321	0
TRIM62	0.00447	0.00536	0.01085	0.01459	0.02035	0.00513	0.00385	0.00836
ZNF362	0.02885	0.03656	0.01752	0.13032	0.09704	0.00932	0.03279	0.0168
RP11-415J8.3	0.00134	0.00062	0.00103	0.00309	0.00044	0	0.00067	0
PHC2	0.22717	0.18227	0.02861	0.35667	0.2875	0.03874	0.15055	0.10814
ZSCAN20	0.00238	0.00156	0.00245	0.00711	0.00447	0	0.00267	0
CSMD2	0.00339	0.00101	0.00017	0.01779	0.00839	0	0.00111	0
C1orf94	0.00092	0	0	0	0	0	0.00018	0
SMIM12	0.25994	0.1836	0.22032	0.2748	0.32449	0.10339	0.18822	0.15212
GJB4	0.0033	0.00049	0	0	0	0.00038	0.0001	0
GJB3	0.004	0.00019	9e-05	0	0	0.00038	0.00408	0
GJA4	0.04326	0.02601	0.00447	0.33344	1.54984	0.04435	0.03155	0.1713
DLGAP3	0.00493	0.01581	0.00841	0.0026	0.00189	0	0.0064	0
RP11-244H3.4	0.00458	0.00459	0.00368	0.01065	0.00531	0.00756	0.00372	0
ZMYM6NB	0.00146	0.00195	0	0.00195	0.00248	0.00564	0.00259	0.01144
ZMYM6	0.03377	0.04181	0.01317	0.03908	0.03868	0.01668	0.04469	0.03226
ZMYM1	0.01842	0.01627	0.01162	0.0285	0.01887	0.00733	0.01797	0.01122
SFPQ	0.83628	0.61087	0.52914	1.01009	0.91232	0.41704	0.5333	0.51866
ZMYM4	0.05631	0.05298	0.02807	0.12277	0.10094	0.02	0.06531	0.03206
KIAA0319L	0.13717	0.06708	0.05651	0.18761	0.13261	0.029	0.11434	0.02958
NCDN	0.01832	0.00515	0.0145	0.02562	0.04784	0.01003	0.01887	0.00812
RP4-728D4.2	0.00155	0.01979	0.04559	0.00232	0.00494	0.01115	0.00142	0
TFAP2E	0.00069	0.00302	0.00103	0.00026	0.00159	0	0.00049	0.00587
PSMB2	0.50885	0.39639	0.36804	0.58008	0.63153	0.25362	0.35142	0.30819
C1orf216	0.02316	0.01904	0.01641	0.05259	0.08691	0.01813	0.00687	0.01689
CLSPN	0.01165	0.02495	0.09184	0.02466	0.03717	0.00508	0.0028	0.43288
AGO4	0.01281	0.04935	0.01201	0.05852	0.035	0.01546	0.01813	0.01167
AGO1	0.04718	0.04685	0.02888	0.08101	0.06562	0.02071	0.04035	0.01586
RP4-789D17.5	0.002	0.00138	0.00168	0.00085	0.0009	0	0.00028	0
AGO3	0.13703	0.12734	0.08562	0.23049	0.15778	0.11682	0.11074	0.08513
TEKT2	0.00525	0.00035	0	0.00046	0.00018	0	0.00536	0
ADPRHL2	0.20472	0.09283	0.08222	0.07695	0.08657	0.04827	0.09489	0.05581
COL8A2	0.00043	0.01986	0	0.00061	0.00239	0.00272	0.00089	0
TRAPPC3	0.32948	0.30423	0.18149	0.3428	0.35896	0.17539	0.26077	0.15338
MAP7D1	0.18384	0.25296	0.19226	0.28643	0.30789	0.1077	0.1124	0.06707
THRAP3	0.31826	0.28587	0.33161	0.42713	0.47315	0.24494	0.23522	0.38182
SH3D21	0.02295	0.03691	0.00307	0.01099	0.00824	0.02457	0.02135	0
EVA1B	0.12662	0.10336	0.01594	0.61631	0.43315	0.06645	0.0536	0.04592
RP11-268J15.5	0.01264	0.01315	0	0.00895	0.00699	0.003	0.01681	0.01696
STK40	0.12262	0.13234	0.03556	0.10714	0.0881	0.04515	0.07756	0.05251
LSM10	0.14053	0.29044	0.20533	0.18654	0.22403	0.21334	0.1639	0.10272
OSCP1	0.06081	0.0066	0.00396	0.01875	0.03058	0.00106	0.04814	0.00477
MRPS15	0.36466	0.30543	0.20493	0.34701	0.39644	0.22785	0.44663	0.57234
CSF3R	0.00399	0.35629	0.00177	0.0065	0.00694	0.00368	0.00201	0.0131
GRIK3	0.00156	0.00131	0	0.00273	0.09152	0	0.0008	0
LINC01137	0.03458	0.01382	0.02305	0.02138	0.01564	0	0.01515	0.0131
ZC3H12A	0.41086	0.52724	0.23401	0.19202	0.18403	0.15357	0.16005	0.10371
MEAF6	0.34454	0.22964	0.28688	0.33785	0.38548	0.22958	0.27807	0.17397
SNIP1	0.05115	0.03582	0.04281	0.05166	0.04064	0.02743	0.03671	0.03707
DNALI1	0.13809	0.00628	0.0064	0.0262	0.0575	0.00844	0.099	0.03332
GNL2	0.16742	0.11497	0.07493	0.11318	0.15255	0.12684	0.07561	0.12804
C1orf109	0.04356	0.02237	0.01721	0.05654	0.04133	0.02743	0.0314	0.06169
CDCA8	0.00449	0.00551	0.04625	0.00544	0.0021	0.00259	0.00185	0.08798
EPHA10	0.00205	0.00035	0	0.0003	0	0	0.00219	0.00391
MANEAL	0.00847	0.00264	0.0019	0.00546	0.00294	0.00298	0.00766	0
YRDC	0.0888	0.05092	0.04611	0.11487	0.08486	0.01655	0.04812	0.07113
C1orf122	0.30453	0.22451	0.14441	0.36059	0.47883	0.14146	0.32155	0.15186
MTF1	0.06265	0.07677	0.04342	0.08447	0.06462	0.03726	0.04455	0.09437
INPP5B	0.02248	0.02527	0.02344	0.04524	0.05261	0.03254	0.03064	0.04866
RP11-109P14.10	0.00017	0.00033	0	0.00037	0.00055	0	0.00043	0
SF3A3	0.13876	0.11619	0.09727	0.16743	0.18059	0.06084	0.09936	0.20112
FHL3	0.028	0.07832	0.02982	0.07843	0.21986	0.04374	0.01964	0.00816
UTP11L	0.14372	0.12676	0.14159	0.23734	0.21579	0.07284	0.11982	0.05394
POU3F1	0.00611	0.00587	0.01948	0.03857	0.0299	0.00935	0.00723	0
RP5-884C9.2	0.00056	0	0.00053	0.00021	0.00076	0	0.00019	0
RRAGC	0.22591	0.20407	0.0688	0.17029	0.14758	0.09243	0.15492	0.0702
RP5-864K19.4	0.01551	0.0125	0.00306	0.01099	0.01057	0	0.01046	0
MYCBP	0.04158	0.04611	0.04954	0.07611	0.09914	0.04811	0.0811	0.09861
RP5-864K19.6	0.00048	0.00059	0	0.00029	0	0	0.00063	0
RHBDL2	0.01226	0.00226	0	0.0126	0.04069	0.00038	0.00561	0
AKIRIN1	0.32739	0.202	0.29168	0.24435	0.31556	0.19778	0.24094	0.09755
NDUFS5	1.62411	0.98339	1.3282	1.33289	1.6922	0.77373	1.42481	1.06129
MACF1	0.21167	0.18668	0.23992	0.65388	0.4283	0.12728	0.21127	0.1429
BMP8A	0.00011	0.00057	0	0	0.00142	0	0.0001	0
RP11-69E11.4	0.02118	0.06447	0.00615	0.01563	0.03529	0.01069	0.02273	0
PABPC4	0.27044	0.75376	0.21552	0.22322	0.3586	0.3477	0.19856	0.17144
HEYL	0.00812	0.00851	0.00207	0.0177	0.41523	0.02047	0.01763	0.04838
HPCAL4	0.00041	0.00043	0.00438	0.00087	0	0	0.01562	0
PPIE	0.16414	0.12438	0.12467	0.16445	0.22334	0.08386	0.14019	0.13944
BMP8B	0.00902	0.00362	0.00278	0.00189	0.00795	0.00106	0.00621	0.00875
OXCT2	0.00198	0.01973	0.00377	0.01	0.00934	0.00344	0.00456	0.01912
RP1-118J21.25	0.00056	0.00105	0.0016	0	0	0	9e-05	0
TRIT1	0.04184	0.03029	0.00765	0.03752	0.0421	0.02322	0.02834	0.02629
MYCL	0.00204	0.04595	0.00025	0.00228	0.00067	0.00672	0.00627	0
MFSD2A	0.02354	0.12678	0.01173	0.0074	0.00813	0.04894	0.02167	0.01556
CAP1	0.50604	0.76712	0.50496	0.82185	0.91708	0.35271	0.33632	0.19962
PPT1	0.32588	0.89469	0.14352	0.39635	0.38977	0.13258	0.16809	0.11402
RLF	0.15792	0.08775	0.06219	0.10686	0.10806	0.05807	0.06975	0.08502
TMCO2	0.00065	0.0009	0	0.00062	0.00052	0	0.00031	0
RP1-39G22.7	0.03946	0.01481	0.01302	0.03541	0.06328	0.02205	0.04749	0.00587
ZMPSTE24	0.17738	0.10413	0.05561	0.20277	0.17649	0.04922	0.21249	0.04975
COL9A2	0.00615	0.03671	0.02105	0.00324	0.00346	0.05296	0.03155	0
SMAP2	0.0605	0.64733	0.55354	0.12896	0.1848	0.52527	0.04702	0.31086
ZFP69B	0.00238	0.00421	0.00273	0.00398	0.00319	0.01903	0.00115	0
ZFP69	0.00534	0.00687	0.00838	0.00785	0.0054	0.00345	0.00341	0
RP11-656D10.3	0.00532	0.00262	0.00334	0.00493	0.00675	0	0.00856	0
EXO5	0.01485	0.01092	0.01845	0.01086	0.01719	0.01653	0.01542	0.02711
ZNF684	0.01924	0.01379	0.01673	0.03679	0.0302	0.00404	0.03874	0
RIMS3	0.001	0.00171	0.0054	0.00223	0.00434	0	0.00162	0
NFYC-AS1	0.00708	0.00776	0.00454	0.00379	0.00786	0	0.00277	0
NFYC	0.10677	0.12599	0.07936	0.14613	0.1644	0.09896	0.09563	0.11753
KCNQ4	0.00034	0.00029	0	0.00209	0.00717	0	0.00134	0
CITED4	0.43855	0.05582	0.01754	0.30438	0.13755	0.02827	0.17082	0.08346
RP5-1066H13.4	0.00036	0.00037	0	0.00101	0	0	0	0
CTPS1	0.1131	0.02701	0.03875	0.03379	0.0665	0.01283	0.04797	0.06172
SLFNL1-AS1	0.00218	0.00038	0.0027	0.00141	0.00126	0	0.00238	0.00475
SLFNL1	0.00248	8e-05	0	0.00074	0.00059	0	0.00058	0
SCMH1	0.13768	0.01625	0.02446	0.04589	0.07017	0.02489	0.06259	0.02288
FOXO6	0.01474	0.00132	0	0.00121	0.00526	0	0.003	0
RP11-399E6.4	0.00031	0	0	7e-05	0.00059	0	0.00108	0
EDN2	0.07472	0.00327	0.00264	0.00654	0.00777	0.00263	0.03178	0.00623
HIVEP3	0.02857	0.04604	0.05668	0.05947	0.07937	0.02803	0.02307	0
GUCA2B	0.04845	0.00213	0.00084	0.00282	0.00422	0.00038	0.0021	0
FOXJ3	0.17438	0.0574	0.04446	0.13884	0.09427	0.05153	0.07346	0.07214
RIMKLA	0.09617	0.00349	0.00274	0.0133	0.00866	0.00789	0.02044	0.00391
ZMYND12	0.01237	0.00554	0.00146	0.00474	0.00479	0.00392	0.03989	0
PPCS	0.32488	0.26416	0.17983	0.27485	0.26189	0.14425	0.46603	0.06232
CCDC30	0.03497	0.00975	0.01119	0.01949	0.01381	0.0264	0.03479	0.00972
PPIH	0.11332	0.13295	0.12834	0.13227	0.14195	0.06822	0.07985	0.16222
RP5-994D16.3	0.00171	0.00094	0	0.00128	0.00074	0.00224	0.00057	0.00489
YBX1	1.4908	2.13979	1.4767	1.80189	2.00454	1.43666	1.36628	2.31416
CLDN19	0.0017	0.00046	0	0.00098	0.00099	0	0.05195	0
P3H1	0.05844	0.04419	0.03854	0.13088	0.15246	0.02196	0.01984	0.02022
C1orf50	0.10462	0.07413	0.08109	0.08336	0.09353	0.04689	0.09005	0.09527
SVBP	0.13798	0.3439	0.12265	0.27922	0.3227	0.08414	0.16504	0.37072
ERMAP	0.017	0.03216	0.00354	0.01836	0.01596	0.00657	0.01989	0.15559
RP11-342M1.3	0.00752	0.01178	0.00518	0.00704	0.00235	0.00669	0.01066	0
ZNF691	0.02502	0.01819	0.01239	0.02497	0.02678	0.00038	0.02516	0.00391
SLC2A1	0.36132	0.03815	0.05551	0.049	0.05516	0.06031	0.14403	0.91853
SLC2A1-AS1	0.02187	0.00158	0.00444	0.00564	0.00586	0	0.01157	0.01101
FAM183A	0.01687	0.00044	0.00135	0.00084	0.00102	0	0.00692	0
EBNA1BP2	0.29773	0.11973	0.10837	0.21232	0.27736	0.08745	0.24811	0.28494
CFAP57	0.00402	0.00045	0.0009	0.00156	0.00069	0.00129	0.00185	0
TMEM125	0.09176	0.00205	0.00241	0.00566	0.00439	0.00425	0.05239	0
C1orf210	0.08346	0.00167	0.0025	0.00765	0.0065	0.00038	0.07399	0
TIE1	0.05601	0.00812	0.01017	0.64117	0.11984	0.03455	0.01193	0.05119
RP1-92O14.3	0.00512	0.00315	0.00167	0.00365	0.00291	0	0.00828	0
CDC20	0.01117	0.01325	0.05622	0.00968	0.00636	0	0.00492	0.19282
ELOVL1	0.1183	0.12794	0.08387	0.16611	0.11635	0.04043	0.06479	0.11155
MED8	0.15971	0.1241	0.10203	0.12092	0.12274	0.09235	0.1036	0.07402
SZT2	0.02935	0.02176	0.02405	0.04669	0.03161	0.01059	0.0291	0.08377
HYI	0.39976	0.08822	0.06116	0.13626	0.26668	0.10201	0.27481	0.08163
HYI-AS1	0.00146	0.00106	0	0.00368	0.00258	0	0.00049	0
PTPRF	0.30734	0.01588	0.01736	0.03844	0.05251	0.01278	0.18444	0.02335
KDM4A	0.0295	0.02603	0.01625	0.05865	0.04142	0.00931	0.03143	0.04602
KDM4A-AS1	0.00263	0.00294	0.0028	0.00298	0.00152	0	0.00131	0
ST3GAL3	0.04622	0.01467	0.00493	0.02626	0.04087	0.02735	0.03348	0.02607
ARTN	0.00657	0.00133	9e-05	0.00091	0.00685	0	0.00631	0.01571
RP11-7O11.3	0.01663	0.00136	0	0.00267	0.00336	0.00609	0.01018	0
IPO13	0.03348	0.03065	0.01107	0.02913	0.04712	0.00927	0.04859	0.00475
DPH2	0.03812	0.02443	0.01573	0.02777	0.04035	0.03144	0.02199	0.01699
ATP6V0B	0.74523	1.23287	0.38777	0.77567	0.74737	0.72184	0.80955	0.63406
B4GALT2	0.04724	0.00775	0.0037	0.03683	0.06215	0.00225	0.03832	0.06377
CCDC24	0.03744	0.01099	0.004	0.00823	0.00992	0.01131	0.04564	0
SLC6A9	0.00261	0.00154	9e-05	0.00378	0.05491	0.00904	0.00781	0.16751
RP5-1198O20.4	0.0017	0.00084	0.00463	0.00126	0.01789	0.00807	0.00564	0.01792
DMAP1	0.14371	0.07699	0.08024	0.12315	0.13168	0.04126	0.10234	0.03258
ERI3	0.20162	0.09804	0.07527	0.16315	0.20659	0.05817	0.22669	0.0799
RNF220	0.06394	0.05655	0.05991	0.10931	0.10746	0.0457	0.06531	0.14148
TMEM53	0.04227	0.02524	0.01247	0.04151	0.07442	0.02935	0.08159	0.02986
C1orf228	0.00382	0.02166	0.05231	0.00181	0.00319	0.0888	0.00334	0
KIF2C	0.00518	0.00667	0.03348	0.00256	0.00179	0.00106	0.00282	0.15051
RP11-269F19.2	0.00186	0.00051	0.00338	0.00033	0	0.00508	0.00075	0.00475
RPS8	3.17968	3.05049	3.54522	2.74199	3.04484	3.25986	2.5803	2.91824
BEST4	0.02089	0.00164	0.00645	0.00103	0.00183	0.00038	0.00357	0.00475
PLK3	0.44616	0.53197	0.33844	0.54568	0.31418	0.33987	0.17664	0.04424
TCTEX1D4	0.0051	0.00204	0.00265	0.00331	0.00186	0.00038	0.0037	0
BTBD19	0.04366	0.05105	0.01754	0.07236	0.03655	0.01445	0.02306	0
PTCH2	0.00528	0.01924	0.00811	0.00458	0.01934	0.03044	0.00483	0
EIF2B3	0.05806	0.05831	0.04442	0.05879	0.14924	0.04153	0.04645	0.04339
HECTD3	0.02608	0.0237	0.01334	0.03202	0.0349	0.00809	0.02368	0.05975
UROD	0.29777	0.15093	0.06675	0.25108	0.33138	0.10137	0.23349	1.32293
ZSWIM5	0.01629	0.00012	0	0.00223	0.00214	0	0.00794	0
LINC01144	0.00369	0.00153	0	0.00164	0.00179	0.00445	0.00308	0
HPDL	0.0004	0.00056	0	0.00039	0.00222	0	0.00052	0.00475
MUTYH	0.03167	0.03227	0.03005	0.03926	0.04971	0.02588	0.0255	0.02434
TOE1	0.03698	0.02417	0.03715	0.04075	0.03989	0.02687	0.02399	0.00689
TESK2	0.00551	0.01829	0.00735	0.01596	0.01394	0.01392	0.00636	0
CCDC163P	0.00595	0.00343	0.00498	0.0097	0.00779	0.00477	0.00302	0
MMACHC	0.01192	0.00989	0.00615	0.01355	0.01417	0.005	0.02065	0.05015
PRDX1	1.4523	1.41268	0.79257	1.78165	1.45555	1.04737	1.47149	0.7787
AKR1A1	0.5115	0.65797	0.17915	0.34832	0.25903	0.30553	0.70378	0.09039
NASP	0.30067	0.22987	0.30178	0.8407	0.47598	0.17351	0.20349	0.44879
CCDC17	0.00374	0.00286	0.001	0.00999	0.00541	0	0.00457	0
GPBP1L1	0.133	0.14265	0.10329	0.25332	0.20432	0.07225	0.15589	0.1858
TMEM69	0.09565	0.08539	0.01761	0.08391	0.0985	0.03301	0.08865	0.06328
IPP	0.02802	0.00339	0.01592	0.02607	0.03	0.00038	0.02408	0
MAST2	0.0347	0.01795	0.01525	0.04213	0.04317	0.01308	0.01875	0.02388
PIK3R3	0.07176	0.02276	0.02865	0.69261	0.21417	0.01262	0.03922	0.06616
RP4-533D7.4	0.00044	0	0	0.00147	0.00118	0	0.00013	0
RP4-533D7.5	0.00061	0.00034	0.00173	0.00063	0.0011	0.00356	0.00199	0
TSPAN1	0.50804	0.01659	0.01072	0.04902	0.03881	0.00984	0.34338	0.02488
POMGNT1	0.17235	0.05716	0.03119	0.08774	0.12185	0.05778	0.11211	0.04802
LURAP1	0.03316	0.0141	0	0.01481	0.03442	0.00242	0.02667	0.00489
RAD54L	0.00247	0.00275	0.01397	0.00057	0.00077	0	0.00132	0.04914
LRRC41	0.43511	0.10036	0.0592	0.15448	0.19313	0.06169	0.10598	0.08701
UQCRH	1.12757	1.15423	1.09354	1.10691	1.47284	1.20425	1.43421	1.34905
NSUN4	0.05773	0.06738	0.03965	0.07176	0.04907	0.04159	0.04935	0.03612
FAAH	0.11361	0.01103	0.00519	0.01274	0.02008	0.00423	0.07578	0.01766
MKNK1	0.06996	0.15601	0.09735	0.10587	0.11561	0.0872	0.07914	0.09471
MOB3C	0.04997	0.03496	0.01847	0.05457	0.0694	0.01134	0.02516	0.01992
ATPAF1	0.13747	0.06223	0.06395	0.07725	0.21409	0.06347	0.25531	0.14025
TEX38	0.00059	0	0	0	0	0	0.00053	0
EFCAB14	0.19017	0.16064	0.10711	0.41599	0.26598	0.16592	0.20431	0.10801
CYP4B1	0.0016	0	0.00101	0.03221	0.01162	0	0.00181	0
CYP4A11	0.03768	0.00128	0.007	0.00775	0.00464	0.00514	0.13837	0
CYP4X1	0.00278	0.002	0.00101	0.00983	0.12021	0	0.00679	0
CYP4A22-AS1	0.00511	0	0	0.00164	0.0014	0	0.0022	0
CYP4A22	0.00752	0.00014	0	0.00087	0.00064	0	0.03319	0
LINC00853	0.06458	0.00173	0.00185	0.00971	0.01633	0	0.04051	0.01955
PDZK1IP1	1.73634	0.13286	0.12659	0.30203	0.2628	0.12319	1.60347	0.31077
TAL1	0.01234	0.00377	0.00194	0.16453	0.02842	0.05593	0.0034	0.40463
RP1-18D14.7	0	0.00025	0.00065	0.0103	0.00039	0	0	0
STIL	0.00612	0.00632	0.01605	0.00883	0.00473	0	0.0023	0.0402
CMPK1	0.43846	0.40267	0.4259	0.50827	0.52433	0.40302	0.39078	0.33677
LINC01389	0.00116	9e-05	0.00035	0.00029	0.01391	0	0.00036	0
FOXD2-AS1	0.00674	0.00194	0.00404	0.00261	0.01989	0.00589	0.00204	0.00685
FOXD2	0.00355	0.00115	0.00345	0.00149	0.03592	0	0.00197	0.01449
RP11-543D5.1	0	0.00021	0	0	0.00257	0	9e-05	0
TRABD2B	0.23264	0.01053	0.00563	0.02811	0.02308	0.00442	0.07974	0.00623
RP11-330M19.1	0	0	0	0.00033	0.0024	0	0	0
SLC5A9	0.02194	0.0042	0.00245	0.00128	0.00228	0.00038	0.00711	0
RP5-1024N4.4	0.00048	0.00052	0	0.00195	0.00112	0	0.0005	0
SPATA6	0.06033	0.03159	0.00088	0.07443	0.06126	0.0183	0.05222	0
AGBL4	0.00436	0.00055	0	0.00052	0.00038	0.00555	0.0088	0
BEND5	0.09056	0.0089	0.00294	0.02924	0.02328	0.02786	0.0667	0.00391
ELAVL4	0.00035	0.02264	0	0.00037	0.00024	0	0.00017	0
DMRTA2	0.0002	0	0	0.00074	0.00076	0	0.00019	0
FAF1	0.1398	0.07498	0.1118	0.09943	0.12027	0.05939	0.08744	0.11651
CDKN2C	0.22842	0.08786	0.20687	0.15057	0.21378	0.09781	0.08277	0.22365
LINC01562	0.00188	0.00073	0	0.00026	0.00066	0.00374	0.00092	0.01224
RNF11	0.28628	0.15192	0.13236	0.41888	0.41068	0.13083	0.30221	0.22451
RP11-296A18.6	0.0005	0.00019	0	0.00045	0.00065	0	0.00045	0
TTC39A	0.07766	0.00422	0.00227	0.00573	0.01054	0.00528	0.03602	0.01731
TTC39A-AS1	0.00396	0.00076	0.00068	0.00155	0.00404	0.00342	0.0028	0
EPS15	0.12896	0.13475	0.11946	0.2113	0.18168	0.09582	0.12652	0.21259
RP11-191G24.1	0.00079	0.00052	0	0.00027	0.00036	0.00106	0.00144	0.02345
OSBPL9	0.16868	0.08377	0.05788	0.15231	0.22229	0.12268	0.20253	0.09478
NRDC	0.19738	0.1822	0.16165	0.20183	0.19895	0.16669	0.16748	0.29669
RP4-657D16.3	0.0056	0.00131	0	0.00769	0.00674	0	0.00421	0.00452
RP4-657D16.6	0.00082	0.00057	0.0015	0.00134	0.00173	0	0.0007	0
RAB3B	0.00248	0.00133	0.00286	0.00412	0.0032	0.01117	0.02099	0
TXNDC12	0.3017	0.29125	0.15818	0.47569	0.27147	0.15587	0.17317	0.11318
KTI12	0.04047	0.02826	0.03989	0.04442	0.04799	0.0502	0.02793	0.05258
BTF3L4	0.39411	0.34002	0.18433	0.28511	0.44998	0.1657	0.32029	0.30586
ZFYVE9	0.03257	0.00188	0.00169	0.04712	0.03255	0.00378	0.03408	0.02712
CC2D1B	0.03283	0.02407	0.02271	0.03891	0.02352	0.00413	0.02372	0.0144
RP11-155O18.6	0.00065	7e-05	0	0.00072	0.00033	0	0.00018	0
ORC1	0.00253	0.00303	0.00562	0.0028	0.00212	0	0.00495	0.11636
PRPF38A	0.24585	0.14996	0.17543	0.23152	0.21598	0.14326	0.15361	0.15179
ZCCHC11	0.11623	0.07385	0.15522	0.17644	0.14554	0.1396	0.11165	0.04107
GPX7	0.06315	0.02105	0.04653	0.08621	0.11363	0.06263	0.03471	0.01549
FAM159A	0.00891	0.03656	0.11524	0.04047	0.01045	0.03737	0.00423	0.03252
COA7	0.02863	0.0268	0.01623	0.02938	0.03033	0.0154	0.03831	0.03832
ZYG11B	0.0748	0.05128	0.00992	0.14141	0.11457	0.02667	0.0971	0.04509
ZYG11A	0.00099	0	0	0.00057	0	0.00742	0.00444	0
ECHDC2	0.47887	0.05876	0.10362	0.14786	0.18702	0.07099	0.4561	0.05729
SCP2	0.60434	0.52369	0.32433	0.76085	0.72387	0.26381	0.94808	0.19182
PODN	0.00125	0.00071	0	0.00089	0.01749	0	0.00131	0.01449
SLC1A7	0.00417	0.0004	0.01129	0	0	0	0.00228	0
RP11-334A14.8	0.00058	0	0	0	0.00031	0	0.00021	0
CPT2	0.09008	0.03413	0.014	0.03054	0.0421	0.0107	0.07406	0.00587
RP5-1024G6.2	0.00152	0.00099	0.00095	0.00058	0.00162	0	0.00122	0
C1orf123	0.28542	0.16008	0.11067	0.34589	0.45785	0.09449	0.22316	0.20328
RP5-1024G6.7	0.01034	0.00385	0.0057	0.00278	0.00608	0.00962	0.00249	0
MAGOH	0.41682	0.31827	0.41552	0.50525	0.45621	0.2337	0.2894	0.35866
RP5-1024G6.5	0.00461	0.00221	0	0.00351	0.00126	0	0.00755	0
LRP8	0.00226	0.00365	0.01201	0.00483	0.0009	0.0099	0.00438	0.00391
RP11-117D22.2	0.00017	0.00392	0.00111	0.00032	0	0	0.00021	0
GLIS1	0.04186	0.00276	0.00249	0.00373	0.00393	0	0.01367	0
NDC1	0.02817	0.02374	0.02326	0.0278	0.03349	0.02538	0.02308	0.06071
YIPF1	0.05859	0.07038	0.03849	0.08313	0.074	0.05209	0.06048	0.0365
DIO1	0.00051	0.00281	0.00301	0.00394	0.00022	0	0.1805	0
HSPB11	0.36187	0.22919	0.2585	0.24496	0.29202	0.15634	0.2847	0.26796
LRRC42	0.13135	0.02796	0.03074	0.04936	0.06766	0.01338	0.06157	0.01103
TMEM59	1.47762	0.89134	0.66342	1.44923	1.60088	0.9893	1.20554	0.76955
TCEANC2	0.01121	0.01218	0.00833	0.02171	0.014	0.00161	0.01407	0.01221
CYB5RL	0.01319	0.00527	0.00493	0.01918	0.00873	0	0.01194	0.00452
MRPL37	0.2454	0.11643	0.07589	0.14016	0.16993	0.11663	0.19748	0.35973
SSBP3	0.12001	0.04153	0.03911	0.14276	0.19406	0.05622	0.12351	0.25369
SSBP3-AS1	0.0006	0.00034	0	0.00032	0.00084	0	0.00077	0.01449
ACOT11	0.04526	0.04462	0.00538	0.00956	0.00829	0.01451	0.11976	0.01496
FAM151A	0.01341	0.00161	0.00516	0.00583	0.00109	0.00038	0.24103	0
MROH7	0.0035	0.00415	0.00064	0.00091	0.00079	0	0.01436	0.00475
TTC4	0.00644	0.00431	0.007	0.00838	0.00799	0.01017	0.00976	0.00587
PARS2	0.00787	0.00292	0	0.00355	0.00509	0	0.0058	0
TTC22	0.03132	0.00156	0.00362	0.0006	0.00183	0.01172	0.01938	0
LEXM	0.00032	0	0.00544	0.00011	0	0	0.0004	0
DHCR24	0.12103	0.01611	0.00872	0.02358	0.01802	0.0036	0.09665	0.02417
RP11-67L3.4	0.00629	0.00041	0.00113	0.00023	0.00012	0	0.00262	0
TMEM61	0.00178	0.00019	0	0.00121	0.00223	0	0.09634	0
BSND	0	0	0	0.00111	0.0002	0	0.0708	0
PCSK9	0	0	0	0	0.00017	0	0.00111	0
USP24	0.05496	0.05852	0.04486	0.08053	0.05257	0.06108	0.07263	0.0614
RP11-90C4.1	5e-05	0	0	0.00118	0.00231	0	0.00011	0
RP11-504A18.1	0.00364	0.00202	0	0.05099	0.01627	0	0.00125	0.00972
RP4-710M16.2	0.00015	0.00023	0	0.00222	0.00094	0	0	0
PLPP3	0.43535	0.09472	0.01971	1.91216	0.69793	0.08023	0.26657	0.20023
PRKAA2	0.22221	0.0082	0.00439	0.02612	0.03287	0.00038	0.2963	0.01211
C1orf168	0.00502	0	0	0.00058	0.00046	0	0.04061	0
DAB1	0.00051	0	0.00047	0	0.0002	0	0.00064	0
OMA1	0.05792	0.04148	0.03103	0.03143	0.03762	0.04208	0.07931	0.0148
TACSTD2	0.08238	0.06015	0.00475	0.14719	0.02896	0.01363	0.36703	0
MYSM1	0.06562	0.05425	0.06262	0.12195	0.06853	0.03186	0.0725	0.02372
JUN	2.008	1.50045	1.11476	2.27454	2.48884	1.37775	1.35889	0.90334
LINC01135	0.00069	0.00102	0	0.00055	0.00065	0	0.00147	0
RP4-794H19.1	0.00992	0.00543	9e-05	0.00828	0.00275	0.00262	0.00726	0.00836
LINC01358	0.02095	0.00759	0.00375	0.00635	0.00575	0.01659	0.01875	0.00623
RP11-467C18.1	0.00123	0.00114	0.0004	0.00036	0.00097	0	0.00068	0
FGGY	0.1573	0.04831	0.0155	0.03589	0.03444	0.01711	0.07359	0.03284
HOOK1	0.27018	0.00887	0.01415	0.01896	0.02071	0.00356	0.17662	0.02477
CYP2J2	0.51873	0.0245	0.00342	0.03725	0.04442	0.02249	0.07677	0.04503
RP11-776H12.1	0.00024	0.00011	0	0.00128	0.0001	0	0	0
NFIA	0.49009	0.10067	0.02784	0.66933	0.5213	0.06871	0.27881	0.28179
NFIA-AS2	0.00111	0.00016	0	0.00561	0.00132	0	9e-05	0
TM2D1	0.40109	0.17907	0.13812	0.42074	0.40624	0.18822	0.27008	0.19036
RP11-430G17.3	0.00501	0.00204	9e-05	0.00335	0.00268	0.00481	0.00358	0
INADL	0.18158	0.01256	0.03583	0.03371	0.03729	0.02348	0.18524	0.03038
L1TD1	0.00299	0.00547	0.00643	0.00423	0.01702	0	0.00072	0
KANK4	0.00016	0.00018	0	0.00845	0.0176	0	0.00052	0
USP1	0.13503	0.09176	0.17283	0.17206	0.15007	0.04742	0.09873	0.29948
DOCK7	0.04403	0.03376	0.00581	0.0278	0.06391	0.00803	0.04544	0.04674
ANGPTL3	0.00631	0.00371	0.00378	0.00522	0.0014	0.0076	0.26624	0
RP11-230B22.1	0.00083	0.00013	0	0.00076	0	0	0.00089	0
ATG4C	0.04534	0.09634	0.01841	0.06994	0.06703	0.02228	0.0445	0.02829
RP11-5P4.1	0	0	0	0.00018	0	0	0.00229	0
ALG6	0.04868	0.03246	0.03054	0.05221	0.04262	0.02957	0.02807	0.04339
ITGB3BP	0.19459	0.07253	0.07942	0.14138	0.15453	0.07938	0.14486	0.13983
EFCAB7	0.02755	0.00591	0.01632	0.01701	0.02122	0	0.02791	0
PGM1	0.31129	0.06729	0.05947	0.06407	0.07437	0.05532	0.18054	0.02836
ROR1	0.02761	0.00243	0.00017	0.0121	0.01793	0	0.01031	0
UBE2U	0	0	0	0.0002	0.00043	0	0.00115	0
CACHD1	0.01842	0.00211	0.00227	0.05534	0.04123	0	0.02155	0.01902
RAVER2	0.02992	0.00578	0.0009	0.04323	0.01826	0.00947	0.02977	0.00477
JAK1	0.54647	0.40611	0.55035	0.74487	0.90896	0.28879	0.28377	0.21861
RP4-535B20.4	0.00021	0.00105	0	9e-05	0.00127	0	0.0006	0
RP4-535B20.1	0.00055	0	0	0.00017	0.00027	0	0.00172	0
AK4	0.53333	0.03662	0.01957	0.07811	0.06722	0.03583	0.65791	0.08715
DNAJC6	0.00517	0.00192	0.00105	0.00198	0.01427	0.0014	0.03004	0.09557
LEPROT	0.45491	0.31903	0.0756	0.9569	0.92607	0.14058	0.49473	0.40664
LEPR	0.04332	0.01268	0.00388	0.10857	0.04285	0.00337	0.02888	0.03917
PDE4B	0.03074	0.63332	0.47629	0.13541	0.05484	0.45433	0.02528	0.06884
SGIP1	0.03054	0.00784	0.00081	0.04886	0.22115	0.00263	0.07841	0.02611
TCTEX1D1	0.00314	0.00979	0.00073	0.02173	0.00751	0.07305	0.00053	0
WDR78	0.02213	0.00185	0.00396	0.00999	0.01845	0	0.02101	0
MIER1	0.15318	0.15314	0.21071	0.28854	0.31577	0.15149	0.1267	0.19336
SLC35D1	0.05132	0.02304	0.02219	0.03912	0.0342	0.03091	0.03853	0.01842
IL23R	6e-05	0.00072	0.00923	0.00026	0.00016	0	0	0
IL12RB2	0.00353	0.00021	0.01169	0.00044	0.00121	0.00807	0.00098	0.01007
SERBP1	0.79397	0.64858	0.68455	0.90188	0.88715	0.51933	0.59479	0.86346
RP11-393N21.2	0.00108	0.00017	0	0.0015	0	0	0.03551	0
GADD45A	0.70397	0.23056	0.24429	0.44064	0.43179	0.33377	0.75602	0.26588
GNG12	0.24309	0.01997	0.01933	0.13554	0.30803	0.01508	0.31845	0.05262
GNG12-AS1	0.00729	0.00099	0	0.01157	0.00621	0	0.00531	0
DIRAS3	0.01379	0.00116	0.00752	0.00218	0.01142	0.00072	0.04546	0
WLS	0.1132	0.04576	0.00655	0.08135	0.14303	0.01053	0.20542	0.02883
RPE65	0.0001	0	0	0.00029	0.00216	0	9e-05	0
DEPDC1	0.00349	0.00519	0.01551	0.00291	0.00256	0.00106	0.00165	0.0888
RP3-380B4.1	8e-05	0	0	0.00036	0	0	0.01341	0
LRRC7	0.01289	0.00272	0.01244	0.00738	0.00962	0.00979	0.00896	0.00746
LRRC40	0.07686	0.03166	0.02978	0.06676	0.07841	0.00967	0.05803	0.06513
SRSF11	0.69952	0.51491	0.48592	0.86905	0.86706	0.34742	0.51704	0.57689
ANKRD13C	0.04763	0.03437	0.0468	0.06886	0.0584	0.01463	0.04789	0.02656
HHLA3	0.04538	0.03161	0.01074	0.04276	0.05251	0.01885	0.06228	0.01416
CTH	0.02781	0.01887	0.03387	0.01525	0.01245	0.03813	0.05746	0.00836
RP11-42O15.3	0.00304	0.00027	0	0.00079	0.00035	0	0.00381	0
RP5-952N6.1	0.00213	0	0	0.00121	0.00767	0	0.02278	0
PTGER3	0.12963	0.01243	0.00325	0.02245	0.15052	0.02014	0.38134	0
RP3-333A15.1	0.00114	0.00043	0	0.00089	0.00189	0	0.01023	0
ZRANB2-AS1	0.00073	0	0	0.00045	0.00054	0	0.00367	0
ZRANB2	0.20544	0.15927	0.17019	0.25304	0.3063	0.14286	0.20331	0.12268
NEGR1	0.04517	0.00576	0.00091	0.00459	0.00803	0.00283	0.01384	0
LRRIQ3	0.00641	0.00295	0.00202	0.00497	0.00625	0.00389	0.02639	0
FPGT	0.04767	0.02697	0.00864	0.04311	0.06769	0.00752	0.04353	0.04485
FPGT-TNNI3K	0.00587	0.00067	0.00166	0.00283	0.01229	0	0.00541	0.0116
TNNI3K	0.0041	0.00099	0.00124	0.00053	0.00721	0	0.00878	0
ERICH3	0.00105	0.0003	0	0	0	0	0.00135	0
RP11-17E13.2	0.00745	0.00045	0.00277	0.00171	0.00305	0.00441	0.00872	0
CRYZ	0.65672	0.08181	0.04467	0.10585	0.16431	0.06769	0.68278	0.15015
TYW3	0.23467	0.11045	0.09334	0.16407	0.21713	0.0774	0.15869	0.10561
SLC44A5	0.005	0.00106	0	0.00253	0.00153	0	0.01861	0.00698
ACADM	0.39753	0.15345	0.08456	0.23528	0.18751	0.10419	0.76143	0.16967
RABGGTB	0.44368	0.27841	0.17967	0.28883	0.36329	0.19856	0.49018	0.18182
MSH4	0.00066	0	0	0.00044	0.00066	0	0.0005	0
ASB17	0.00178	5e-05	0	0	0.00021	0	0.00083	0
RP11-550H2.2	0	0	0	0.00534	0	0	0.00241	0
ST6GALNAC3	0.0174	0.0089	0.00714	0.20298	0.03772	0	0.00537	0
RP5-1102E8.3	0.0013	0	0.0012	0.00966	0.0022	0	0	0
ST6GALNAC5	0.00013	0.00032	0	0.00138	0	0	0.00049	0
PIGK	0.12182	0.07193	0.04291	0.18234	0.23065	0.05455	0.09885	0.06433
AK5	0.00063	0.00286	0.0127	0.00174	0.00978	0	0.00401	0
ZZZ3	0.05603	0.04339	0.03554	0.09038	0.07449	0.01523	0.06895	0.0363
USP33	0.08649	0.08086	0.06686	0.15265	0.15115	0.05544	0.09817	0.11256
FAM73A	0.1526	0.03986	0.04522	0.16433	0.14735	0.01438	0.11128	0.00398
NEXN-AS1	0.00068	0.00056	0	0.00029	0.00708	0.00038	0.00803	0
NEXN	0.00908	0.00971	0.00376	0.03274	0.63	0.01475	0.04228	0.02529
FUBP1	0.17365	0.10558	0.15806	0.21088	0.21535	0.15161	0.14545	0.13327
DNAJB4	0.59574	0.34824	0.26706	0.58947	0.53773	0.17314	0.35787	0.11229
GIPC2	0.1949	0.01086	0.00415	0.07726	0.02508	0.006	0.28584	0.04119
RP11-386I14.4	0.02661	0.13094	0.04008	0.02598	0.01727	0.08725	0.01403	0.02863
PTGFR	0.00716	0.00024	0	0.00085	0.00043	0	0.02354	0
IFI44L	0.30776	0.24419	0.08428	0.46629	0.22525	0.06645	0.1182	0
IFI44	0.10343	0.16306	0.07061	0.33275	0.16317	0.03337	0.05314	0.0106
ADGRL4	0.12502	0.02166	0.00774	1.40727	0.29251	0.04884	0.02793	0.08788
RP5-887A10.1	0.04912	0.00234	0.00852	0.00476	0.00239	0.19664	0.061	0
ADGRL2	0.07151	0.00779	0.00326	0.30811	0.16595	0.0208	0.07284	0.01083
LINC01361	0.00018	0	0	0.0001	0.00044	0	0.00081	0
RP11-475O6.1	0.0137	0.00248	0	0.00158	0.00185	0.00382	0.01699	0
TTLL7	0.10218	0.00581	0.01181	0.02469	0.122	0.02175	0.03038	0.02112
RP11-486G15.2	0.01682	0.00212	0.00086	0.00529	0.01945	0	0.01105	0.02592
PRKACB	0.05201	0.18874	0.18077	0.10452	0.10408	0.10358	0.10589	0.0613
SAMD13	0.00128	0.00826	0	0.00741	0.00386	0	0.00529	0.00746
DNASE2B	0.00045	0.02244	0	0.00107	0.00015	0	0.00014	0
RPF1	0.137	0.12209	0.21597	0.19164	0.15656	0.10778	0.13564	0.05908
GNG5	0.898	1.13097	0.69428	1.17805	0.86707	0.60763	0.81072	0.81752
CTBS	0.18071	0.20339	0.07828	0.18057	0.15	0.11192	0.16132	0.03997
LINC01555	7e-05	0.0001	0	0	0	0	0.00137	0
SSX2IP	0.06902	0.01918	0.03253	0.03284	0.01955	0.01844	0.07209	0.22248
LPAR3	0.00041	0.00688	0.00098	0.00063	0.00069	0	0	0
MCOLN2	0.00298	0.07409	0.05134	0.00371	0.00181	0.02053	0.00373	0.00723
WDR63	0.00104	0.00038	0.00111	0.00013	0.00302	0	0.0027	0
MCOLN3	0.00148	0.01093	0.00333	0.0049	0.01124	0.00283	0.03459	0.00689
SYDE2	0.02416	0.00174	0.00086	0.00474	0.0078	0	0.02059	0.01227
C1orf52	0.15512	0.14246	0.16883	0.25617	0.21158	0.14111	0.10596	0.06065
BCL10	0.17669	0.17201	0.0979	0.17635	0.0921	0.09596	0.12248	0.04188
RP11-131L23.1	0.02037	0.01622	0.00261	0.02615	0.01089	0.00415	0.00614	0
DDAH1	0.25539	0.01726	0.00815	0.11911	0.11626	0.00399	0.39719	0.02289
RP11-131L23.2	0.00514	0	0	0.00729	0.00348	0	0.00158	0.01064
RP4-621F18.2	0.01117	0.00028	0.00046	0.00404	0.05178	0.00104	0.00466	0
RP11-290M5.4	0.00098	0	0	0.00055	0.0011	0	0.00088	0
CYR61	1.44295	0.12116	0.04886	0.9685	0.87848	0.09249	0.49165	0.15121
ZNHIT6	0.06106	0.02803	0.03943	0.07873	0.06034	0.0278	0.04228	0.02954
COL24A1	0.00084	0.0004	0	0.00266	0.00794	0.00323	0.00502	0
ODF2L	0.16957	0.07152	0.43238	0.51161	0.30945	0.12709	0.1178	0.07575
RP4-612B15.3	0.00501	0.004	0.00317	0.01559	0.01603	0	0.00218	0
SH3GLB1	0.43753	0.3858	0.34537	0.79453	0.61016	0.36347	0.29085	0.26293
2025-09-15	0.57196	0.53799	0.37618	0.7791	0.74789	0.36991	0.46742	0.30652
HS2ST1	0.0901	0.05159	0.01012	0.1188	0.09334	0.05005	0.06807	0.02188
LINC01140	0.00125	0.00036	0	0.00162	0.00235	0.01747	0.00122	0.012
LMO4	0.21035	0.20743	0.17827	0.27525	0.45114	0.29683	0.14643	0.1627
PKN2-AS1	0.00169	0.00063	0.00098	0.00248	0.00045	0	0.00119	0
PKN2	0.15015	0.10569	0.05285	0.25487	0.18037	0.05778	0.14946	0.15062
GTF2B	0.33172	0.26227	0.26319	0.26187	0.36485	0.25475	0.13375	0.22543
CCBL2	0.08132	0.06245	0.0477	0.07286	0.11573	0.02494	0.10518	0.0482
RBMXL1	0.12666	0.06354	0.06627	0.10491	0.12263	0.05621	0.08212	0.06538
GBP3	0.12764	0.09436	0.09013	0.13855	0.08772	0.00899	0.06124	0
GBP1	0.42887	0.26377	0.09349	0.29272	0.38175	0.07463	0.10773	0.04204
GBP2	0.26208	0.3899	0.29843	0.22608	0.5442	0.11121	0.10497	0.08079
GBP7	0.00768	0.01503	0.0049	0.04197	0.01022	0.00038	0.00026	0
GBP4	0.12806	0.17236	0.0986	0.64246	0.29954	0.05612	0.01853	0
GBP5	0.01248	0.10633	0.15829	0.01645	0.01018	0.02998	0.00251	0
GBP6	0.00052	0	0	0.00092	0.00138	0	0	0
LRRC8B	0.0432	0.05182	0.03146	0.06576	0.07456	0.02361	0.04798	0.02886
FLJ27354	0.00967	0.01982	0.01795	0.05047	0.02857	0.01533	0.01002	0.00398
LRRC8C	0.02884	0.07688	0.1177	0.23673	0.0896	0.03192	0.01365	0.02036
RP5-943J3.2	0.00301	0.00178	0	0.00244	0.00128	0	0.00534	0
LRRC8D	0.03438	0.04281	0.01403	0.02386	0.01657	0.01056	0.04062	0.04467
ZNF326	0.14258	0.12491	0.10438	0.21537	0.20298	0.0819	0.11957	0.17792
RP4-665J23.1	0.06352	0.00465	0.00552	0.01004	0.02359	0.00593	0.01866	0.00662
ZNF644	0.1508	0.15407	0.18337	0.20561	0.20249	0.10901	0.12551	0.06038
HFM1	4e-05	0	0	0.00042	0.00298	0	0.00196	0
CDC7	0.01473	0.00662	0.00708	0.01278	0.01706	0	0.00506	0.03879
TGFBR3	0.07757	0.01157	0.06299	0.32251	0.102	0.02345	0.05791	0.03189
BRDT	0.00022	0.00021	0.00812	0.00063	0.00067	0	8e-05	0.00685
EPHX4	0.00419	0.00083	0.00348	0.03885	0.00953	0	0.00644	0
SETSIP	0.00094	0.00059	0.00035	0.00146	0.00108	0	0.00103	0
BTBD8	0.00322	0.00313	0.00205	0.00693	0.00589	0	0.00557	0
KIAA1107	0.00789	0.00604	0.00308	0.00666	0.00617	0.00298	0.00665	0
RP4-621B10.8	0.00024	0.00074	0	0.00061	0.00068	0	0.00025	0
GLMN	0.03081	0.02179	0.08683	0.03059	0.03497	0.03048	0.02215	0.02394
RPAP2	0.08228	0.04011	0.05866	0.08739	0.09512	0.01921	0.07479	0.03006
GFI1	0.00097	0.00094	0.03752	0.00101	0.00019	0.00103	0.00061	0
EVI5	0.05069	0.10801	0.00734	0.16585	0.16645	0.04492	0.07336	0.04916
RPL5	2.64327	2.35788	2.75926	2.23229	2.72089	2.60768	2.27505	2.02762
FAM69A	0.00737	0.01192	0.02149	0.00322	0.02545	0.01067	0.01513	0
MTF2	0.11163	0.10349	0.16834	0.23847	0.18642	0.08871	0.09899	0.13991
TMED5	0.34492	0.26047	0.14865	0.19212	0.2092	0.21352	0.23724	0.07212
CCDC18	0.03504	0.06366	0.04604	0.04453	0.03926	0.02876	0.0195	0.06524
DR1	0.13559	0.15127	0.22212	0.22379	0.26068	0.11973	0.11963	0.15388
FNBP1L	0.19015	0.02687	0.01141	0.33998	0.21217	0.03195	0.20856	0.04546
BCAR3	0.04027	0.02714	0.00452	0.11711	0.06379	0.03297	0.06266	0
RP5-1033H22.2	0.01009	0.00078	0.00152	0.00097	0.00122	0	0.01023	0
RP4-561L24.3	0.00172	0.00192	0.00173	0.00298	0.00231	0	0.00196	0
DNTTIP2	0.25525	0.34456	0.31885	0.38956	0.19189	0.16194	0.12664	0.14977
GCLM	0.2337	0.06699	0.11781	0.21081	0.10269	0.04276	0.20141	0.36938
ABCA4	0.00067	0	0	0.00241	0.00205	0	0.00668	0
ARHGAP29	0.30236	0.01857	0.01268	1.1495	0.56951	0.01949	0.27817	0.0539
RP11-148B18.1	0.00817	0.00052	0.00098	0.00624	0.00256	0	0.00798	0
RP11-148B18.4	0.0004	0	0	0.00014	0	0	0.00038	0
ABCD3	0.1303	0.03477	0.03015	0.09908	0.10824	0.0512	0.16633	0.05488
F3	0.01625	0.02299	0.00078	0.02107	0.08036	0	0.04808	0.01299
SLC44A3	0.17371	0.0053	0.00411	0.01415	0.01338	0.00104	0.13072	0.009
CNN3	0.8197	0.07624	0.03559	1.29881	1.28434	0.10781	0.76041	0.25449
RP4-639F20.1	0.04882	0.00165	0.00185	0.02759	0.03313	0	0.03629	0
ALG14	0.1357	0.03167	0.01863	0.11331	0.09978	0.04371	0.10234	0.04282
TMEM56	0.04747	0.00206	0.00046	0.00578	0.00857	0.04526	0.04576	0.55649
TMEM56-RWDD3	0.00095	0.00096	0	0.00361	0.00116	0	0.00109	0
RP11-57H12.3	0.00187	0.00032	0	0.00177	0.002	0	0.00249	0
RWDD3	0.00303	0.00214	0.00706	0.00482	0.00639	0.01248	0.00711	0
PTBP2	0.05879	0.02115	0.02586	0.15922	0.08722	0.03997	0.04947	0.04354
DPYD	0.01946	0.20646	0.04681	0.09819	0.08294	0.02283	0.03883	0.0795
SNX7	0.25983	0.05413	0.00666	0.13373	0.14068	0.00724	0.17331	0.08033
PLPPR5	0.0806	0.00182	0.00068	0.00637	0.00751	0.00936	0.01011	0
PLPPR4	0	0.00017	0	0	0.00275	0	0.00102	0
PALMD	0.06335	0.00528	0.00313	0.61256	0.10207	0.01863	0.01762	0.04127
FRRS1	0.00333	0.00292	0.00107	0.00295	0.00037	0	0.00222	0.01594
AGL	0.06201	0.03583	0.04338	0.07453	0.06156	0.02625	0.09656	0.01632
RP5-884G6.2	0.0077	0.00158	0.00335	0.00192	0.00155	0	0.00668	0
SLC35A3	0.12827	0.05909	0.0587	0.13734	0.08755	0.06029	0.10835	0.0815
MFSD14A	0.1367	0.07737	0.11888	0.22142	0.22005	0.09928	0.1027	0.08484
SASS6	0.01594	0.01601	0.02774	0.03392	0.0172	0.01795	0.01131	0.113
TRMT13	0.06046	0.03252	0.06037	0.07151	0.06178	0.04794	0.05717	0.01876
LRRC39	0.00197	0.00213	0	0.0023	0.00061	0	0.00087	0
DBT	0.04324	0.02657	0.02785	0.05957	0.04671	0.02496	0.10025	0.00685
RTCA-AS1	0.00282	0.00152	0.00099	0.0026	0.00225	0	0.01371	0
RTCA	0.17424	0.12202	0.12491	0.15736	0.12611	0.10255	0.17802	0.01849
CDC14A	0.01193	0.02092	0.10841	0.07985	0.02217	0.00963	0.01894	0.01864
LINC01349	0.0008	0	0	0.00013	0	0	0.00088	0
VCAM1	0.869	0.11836	0.14748	0.32557	0.24276	0.03177	0.21381	0.15065
EXTL2	0.05484	0.02822	0.01401	0.14536	0.18858	0.01722	0.05719	0.02754
RP4-549L20.3	0.03084	0.01225	0.00235	0.16876	0.04606	0.00361	0.01727	0.02315
SLC30A7	0.19259	0.11615	0.06422	0.285	0.14555	0.06984	0.0965	0.05873
DPH5	0.09712	0.06237	0.07514	0.05823	0.07601	0.05044	0.08154	0.03066
RP11-421L21.2	0.00045	0.00187	0.00243	0.00299	0.00121	0	0.00118	0
RP11-421L21.3	0.03908	0.01472	0.01451	0.05222	0.02998	0.02551	0.02432	0.01243
RP4-575N6.4	0.0148	0.00248	0.00954	0.1102	0.0201	0.01066	0.00148	0
S1PR1	0.08997	0.02989	0.08728	0.84845	0.1876	0.06927	0.0301	0.09165
OLFM3	0	0.00027	0	0.0217	0.00029	0	0.00058	0
COL11A1	0.0008	0	0	0.00093	0.00324	0	0.00783	0.00477
RNPC3	0.08503	0.06067	0.05898	0.08208	0.06853	0.04887	0.14393	0.02542
AMY2B	0.01341	0.02186	0.00317	0.01313	0.01167	0.01551	0.03505	0.01514
PRMT6	0.0237	0.01363	0.00811	0.01847	0.03217	0.00038	0.04	0.02761
NTNG1	0	0.00036	0	0.00319	0	0	0.00125	0
VAV3	0.09022	0.04694	0.08618	0.07971	0.02304	0.03533	0.19535	0.03835
RP11-356N1.2	0.00075	0.01635	0	0.00582	0.00078	0	0.00102	0
SLC25A24	0.11765	0.13718	0.03879	0.13807	0.13207	0.04539	0.07688	0.01189
RP11-483I13.5	0.00594	0.00599	0.00271	0.00439	0.00664	0	0.00545	0
FAM102B	0.01414	0.0875	0.04223	0.01459	0.02216	0	0.00598	0.01089
HENMT1	0.00288	0.0381	0.04567	0.01359	0.0318	0.00684	0.00665	0.04292
PRPF38B	0.39026	0.53799	0.52377	0.55763	0.54992	0.34635	0.24667	0.35498
FNDC7	0.00021	0.00073	0.00098	0.00129	0.00133	0	0.00045	0.00489
STXBP3	0.13155	0.131	0.09444	0.15144	0.14079	0.05008	0.14039	0.04139
AKNAD1	0.00368	0.00028	0	0.00344	0.00198	0	0.00202	0
RP11-475E11.9	0.00105	0.0005	0.00331	0.00203	0.00083	0.00894	0.00216	0
GPSM2	0.02963	0.01424	0.03562	0.01559	0.01844	0.00892	0.02234	0.08351
CLCC1	0.07348	0.03786	0.02012	0.07549	0.07657	0.06206	0.04361	0.06051
WDR47	0.03913	0.0376	0.05291	0.08565	0.06806	0.04169	0.03287	0.02026
TAF13	0.09503	0.1029	0.03603	0.25059	0.17401	0.07101	0.09566	0.05165
RP5-1065J22.8	0.03077	0.0278	0.00568	0.0403	0.04489	0.01564	0.01648	0
TMEM167B	0.12029	0.143	0.1049	0.18434	0.14314	0.1073	0.11283	0.02081
SCARNA2	0.00342	0.00144	0.0014	0.00263	0.00637	0.00512	0.0018	0
C1orf194	0.00197	0	0	0	0.00018	0	0.00044	0
KIAA1324	0.00868	0.0062	0.02032	0.00822	0.00711	0.00862	0.00416	0
SARS	0.40003	0.19145	0.19105	0.3403	0.51414	0.2194	0.32032	0.26152
CELSR2	0.06691	0.00423	0.00422	0.00646	0.03345	0.00263	0.03566	0.0159
PSRC1	0.00792	0.02135	0.01934	0.00564	0.04332	0.00787	0.0063	0.02178
MYBPHL	0.00036	0	0.00109	0.00026	0.00326	0	0.00039	0
SORT1	0.04118	0.10711	0.00358	0.1692	0.40414	0.04821	0.11158	0.05318
PSMA5	0.39588	0.34414	0.35932	0.38323	0.48988	0.18829	0.31583	0.28011
SYPL2	0.01274	0.0009	0	0.00189	0.02281	0.00289	0.01711	0
ATXN7L2	0.00927	0.00205	0.00358	0.00717	0.01211	0.00835	0.00827	0
CYB561D1	0.01663	0.00837	0.01634	0.01441	0.01807	0.00823	0.01498	0.00497
AMIGO1	0.02818	0.00146	0.001	0.00593	0.0052	0	0.01288	0
GNAI3	0.38348	0.40004	0.22706	0.52588	0.41382	0.21934	0.24445	0.19496
AMPD2	0.0628	0.15168	0.03081	0.04889	0.05976	0.02668	0.03364	0.0329
GSTM4	0.15265	0.07811	0.02052	0.04607	0.17572	0.02608	0.15634	0.03267
GSTM2	0.01289	0.00694	0.00195	0.00298	0.02298	0.01915	0.00825	0.00691
GSTM1	0.00426	0.00254	0.00066	0.00239	0.01852	0	0.00108	0
AC000032.2	0.00092	0.00067	0	0.00067	0.00053	0	0.00038	0
GSTM5	0.00114	0.00137	0	0.00355	0.04085	0.00462	0.00041	0
RP4-735C1.4	0.00018	0.00033	0	0.00019	0.00094	0	0.00028	0
GSTM3	0.15784	0.09437	0.02806	0.14867	0.68884	0.10237	0.34753	0.03807
EPS8L3	0.03151	0.0028	0	0.00011	0.00028	0	0.00046	0
CSF1	0.07783	0.04487	0.06769	0.12293	0.14091	0.16402	0.0381	0.10777
AHCYL1	0.43901	0.21049	0.05418	0.3351	0.46213	0.15186	0.42205	0.17267
STRIP1	0.03333	0.03639	0.03144	0.0667	0.06107	0.03013	0.03858	0.04493
RP4-773N10.4	0.0106	0.00289	0.00401	0.01227	0.01538	0	0.00952	0.00489
ALX3	0.00039	0.00035	0	0	0.00074	0	0.00047	0
SLC6A17	0.00037	0	0	0.00127	0.00299	0	0.00587	0
KCNC4-AS1	0.00017	0.00031	0	0.00506	0.00171	0	0.0014	0
KCNC4	0.01755	0.01263	0.00924	0.10802	0.08574	0.01683	0.06501	0.01382
RP5-1074L1.1	0.00075	0.00131	0.00463	0.00164	0.00042	0.0026	0.00132	0
RBM15	0.04963	0.02976	0.04985	0.04579	0.03319	0.01591	0.03422	0.05074
SLC16A4	0.34576	0.02136	0.02881	0.06531	0.12911	0.02566	0.35632	0.14268
RP5-1074L1.4	0.00318	0.00103	0.00268	0.00468	0.00661	0.00144	0.0043	0.01011
LAMTOR5	1.39719	0.65557	0.56026	1.07078	1.07962	0.56138	1.49153	0.76651
RP11-284N8.3	0.00065	0.0104	0.03374	0.0018	0.00166	0.01654	0.0009	0
KCNA3	0.00105	0.00426	0.02938	0.00084	0.00142	0.01548	0.00103	0
CD53	0.05761	0.84779	0.78924	0.30803	0.09022	0.43354	0.01957	0.08192
RP11-96K19.2	0.00164	0.00211	0	0.00186	0.00071	0.00298	0.00179	0
LRIF1	0.18019	0.18516	0.16128	0.09987	0.09281	0.10064	0.0847	0.08703
RP11-96K19.5	0.00519	0.00472	0.00213	0.00183	0.00183	0.00552	0.00233	0.00991
DRAM2	0.24457	0.62185	0.14131	0.23535	0.20652	0.21707	0.20101	0.07031
CEPT1	0.07969	0.07942	0.02994	0.06482	0.06242	0.03657	0.06794	0.02559
RP5-1180E21.4	0.00028	0.00092	0.00335	0	0	0	0.00084	0
RP5-1180E21.5	0.00805	0.01078	0.01413	0.00269	0.00148	0.0047	0.00706	0
DENND2D	0.06396	0.06553	0.15691	0.01326	0.01024	0.05604	0.05604	0.02193
CHI3L2	0.07221	0.00994	0.0262	0.00048	0.00675	0.01328	0.01138	0
PIFO	0.10273	0.00502	0.0037	0.01029	0.00967	0.00861	0.06969	0.01014
OVGP1	0.00484	0.00336	0.00215	0.01113	0.00621	0.00449	0.00761	0
WDR77	0.0701	0.08147	0.04289	0.07731	0.08714	0.01459	0.06721	0.03972
ATP5F1	0.68243	0.56836	0.37616	0.58489	0.76449	0.43465	0.80779	0.46419
C1orf162	0.03548	1.50953	0.13985	0.07015	0.03908	0.34125	0.02324	0.05598
TMIGD3	0.00591	0.14865	0.00153	0.02618	0.00752	0	0.00248	0.01072
ADORA3	0.0014	0.16373	0	0.00536	0.00254	0.00841	0.00068	0
RAP1A	0.33718	0.69548	0.44096	0.70727	0.55698	0.30916	0.34437	0.50661
FAM212B	0.01307	0.01691	0.01369	0.01725	0.05665	0.02547	0.01477	0
FAM212B-AS1	0.00287	0.00207	0	0.00087	0.00622	0.00038	0.00244	0
DDX20	0.03215	0.02793	0.02543	0.04934	0.04111	0.01079	0.02577	0.02638
KCND3	0.00751	0.0039	0.00166	0.00769	0.00475	0	0.01907	0
RP11-88H9.2	0.00176	0.00019	0	0.0008	0.00019	0.00442	0.00449	0
RP5-965F6.2	0.00072	0.00043	0	0.00264	0.00147	0	0.00105	0
CTTNBP2NL	0.07861	0.14546	0.01945	0.37908	0.14502	0.03505	0.05671	0.07854
WNT2B	0.0158	0.02725	0.00548	0.07526	0.02423	0.00434	0.0072	0
RP4-671G15.2	0.00152	0.00045	0	0.00143	0.0008	0	0.00034	0
ST7L	0.05585	0.03385	0.02031	0.06762	0.08168	0.01228	0.05012	0.03243
CAPZA1	0.28321	0.5154	0.40803	0.33802	0.32793	0.31575	0.2032	0.2292
MOV10	0.05005	0.04141	0.01843	0.06499	0.04299	0.03846	0.03315	0.00477
RP11-426L16.3	0.00268	0.00085	0.00983	0.00463	0.00246	0	0.00342	0
RHOC	0.87236	0.46783	0.39734	1.58761	1.44493	0.27063	0.65187	0.25163
PPM1J	0.00212	0.01102	0.00127	0.00436	0.00792	0.00038	0.00798	0
FAM19A3	6e-05	0.0003	0	0.00014	0.0061	0	0.00014	0
LINC01356	0.00022	0.00531	0	0.00029	0	0	0.00012	0
RP3-522D1.1	0.00016	0.02571	0	0.0005	0.00038	0	0	0
SLC16A1	0.25942	0.06005	0.07876	0.15518	0.12833	0.03972	0.09943	0.10248
SLC16A1-AS1	0.09652	0.03827	0.04884	0.04322	0.04858	0.04982	0.0277	0.02529
RP11-31F15.2	0.00241	0.00171	0.0011	0.00238	0.00198	0.00622	0.00299	0
LRIG2	0.02356	0.01384	0.01829	0.04241	0.03101	0.00675	0.02837	0.02684
MAGI3	0.01808	0.0053	0.00475	0.08134	0.05478	0.01651	0.06272	0.00489
PHTF1	0.06422	0.07911	0.11207	0.15159	0.10702	0.10284	0.04103	0.07717
RSBN1	0.18587	0.10338	0.22026	0.23572	0.23942	0.11793	0.12264	0.11886
PTPN22	0.00751	0.05911	0.22304	0.00631	0.00479	0.09442	0.003	0
AP4B1-AS1	0.00234	0.00262	0.00398	0.00209	0.0011	0.00851	0.002	0
BCL2L15	0.0236	0.00374	0.00298	0.00285	0.00169	0.00704	0.00367	0.01125
AP4B1	0.03286	0.03992	0.03354	0.03922	0.03215	0.01131	0.02091	0.03212
DCLRE1B	0.01598	0.06051	0.02179	0.01746	0.02885	0.00106	0.0058	0.03062
HIPK1-AS1	0.01647	0.01789	0.01213	0.00825	0.01151	0.01371	0.00881	0
HIPK1	0.15553	0.13928	0.16775	0.17573	0.22685	0.09644	0.11556	0.2847
OLFML3	0.0552	0.18321	0.00844	0.02355	0.35576	0.02715	0.00673	0.00623
SYT6	0.00038	0.01277	0	0.00022	0.00065	0	0.00431	0
TRIM33	0.11898	0.1043	0.11061	0.20254	0.17136	0.07418	0.12528	0.17944
BCAS2	0.32847	0.56758	0.58648	0.29651	0.3387	0.48891	0.29396	0.10551
DENND2C	0.00984	0.00826	0.00307	0.04569	0.01814	0.02357	0.01401	0.01695
AMPD1	0	0	0	0.00043	0.00016	0.02136	0.00031	0
NRAS	0.14945	0.10465	0.07358	0.20347	0.09988	0.06786	0.10545	0.06776
CSDE1	0.63931	0.59152	0.38654	0.81836	0.82147	0.40969	0.57056	0.48068
SIKE1	0.13646	0.09534	0.17453	0.14576	0.13432	0.08612	0.1199	0.13598
SYCP1	4e-05	0.00017	0	0.00124	0	0	0.00021	0
TSPAN2	0.03766	0.00651	0.03037	0.04719	0.02854	0.00144	0.01901	0
NGF	0.00714	0.00386	0	0.01352	0.36254	0.0037	0.00663	0.02812
VANGL1	0.04547	0.00733	0.01216	0.11258	0.06139	0	0.02298	0.04214
CASQ2	0.00611	0.00632	0.00409	0.0108	0.42318	0.01311	0.00951	0.01211
SLC22A15	0.00486	0.01538	0.00325	0.00095	0.00546	0	0.01833	0
MAB21L3	0.00205	0.0005	0	0.00011	7e-05	0.00038	0.00669	0
RP5-1185H19.2	7e-05	0	0	0.00132	0.00382	0	0	0
ATP1A1	0.96888	0.54814	0.31947	0.84468	0.62584	0.25951	1.06732	0.34543
RP4-655J12.4	0.00028	0.00118	0	0.00152	0.00037	0	0.0425	0
RP5-1086K13.1	0.00127	0.00278	0.00077	0.00199	0.00051	0	0.00454	0
CD58	0.1618	0.28045	0.19471	0.26245	0.12675	0.11732	0.07415	0.22668
IGSF3	0.02967	0.00382	0.00076	0.00978	0.02055	0.00342	0.07865	0.01602
CD2	0.02301	0.03329	1.29992	0.01423	0.02197	0.03364	0.00752	0.02659
RP4-753F5.1	0.00037	0	0	0	0.00213	0	0.00046	0
PTGFRN	0.02628	0.01181	0.00358	0.01593	0.08372	0.00553	0.02548	0.02079
CD101	0.00034	0.01062	0.00339	0.00063	0.0007	0	0.00052	0
RP11-27K13.3	0.00043	0	0	0.00064	0	0	0.00118	0.01166
TTF2	0.01786	0.04248	0.06445	0.0199	0.02272	0.04616	0.02318	0.06852
TRIM45	0.01227	0.00239	0.00161	0.00353	0.01031	0	0.00999	0
VTCN1	0.00071	0	0	7e-05	0	0	0.01793	0
RP11-188D8.1	0.00183	0.0012	0	0.00165	0.00049	0	0.00096	0
MAN1A2	0.14195	0.09365	0.08086	0.26	0.25719	0.10608	0.15128	0.07215
FAM46C	0.06182	0.03185	0.26758	0.07546	0.04588	0.30292	0.06936	0.16036
GDAP2	0.03136	0.0471	0.02833	0.0439	0.04931	0.05674	0.03382	0.00475
WDR3	0.04447	0.01898	0.01751	0.04786	0.03872	0.00623	0.02785	0.01033
SPAG17	0.02841	0.00133	0.00215	0.00112	0.00278	0	0.01876	0
TBX15	0.00554	0.00057	0	0.00273	0.07709	0	0.00322	0
RP4-712E4.1	0.00181	0.00068	0	0	0.00499	0	0.00342	0
WARS2	0.06305	0.0227	0.03883	0.03249	0.0956	0.00534	0.0576	0.03852
WARS2-IT1	3e-05	0	0	8e-05	0.00201	0	7e-05	0
RP11-418J17.1	0.01196	0.00412	0.00643	0.01374	0.014	0.00749	0.00978	0
RP11-418J17.3	0.00057	0	0	0.00019	0	0	0.00074	0
RP5-834N19.1	0.00168	0.00028	0	0.00092	0.00156	0.00038	0.01379	0
HAO2	0.03582	0.00407	0.0052	0.01174	0.00377	0.00324	0.31975	0
HSD3B2	0.00041	0.00032	0	0	0.00027	0	0.00019	0
ZNF697	0.03119	0.01737	9e-05	0.01336	0.02665	0.00719	0.04589	0.00623
PHGDH	0.07766	0.00783	0.02076	0.01026	0.09654	0.03689	0.20528	0.06858
HMGCS2	0.00494	9e-05	0	0.00128	0.00018	0	0.10139	0
NOTCH2	0.11546	0.15592	0.03344	0.02647	0.10922	0.05767	0.06429	0.07051
RP11-114O18.1	0.00042	0.00087	0	0	0	0	0.00022	0
SEC22B	0.22547	0.17359	0.10398	0.19082	0.22416	0.13613	0.21355	0.2255
AC253572.1	0.00801	0.01133	0.00829	0.00034	0.01203	0.00682	0.00453	0.01082
NBPF26	0.00402	0.01123	0.00723	0.00193	0.00621	0.00127	0.00307	0
AC241377.2	0.00045	0.00012	0.00236	0	0.00029	0.00851	0.00262	0
LINC00623	0.01455	0.0293	0.04015	0.00532	0.01207	0.01071	0.01156	0
FCGR1B	0.00152	0.18704	0.00117	0.00536	0.00285	0.00459	0.00272	0
RP11-439A17.9	0.00093	0.00089	0	0.00208	0	0	0.00204	0
FAM72B	0.00159	0.00536	0.00718	0.00948	0.00068	0	0.00043	0.03643
SRGAP2C	0.05137	0.205	0.05803	0.31292	0.13247	0.02447	0.03368	0.15314
CH17-437K3.1	0.00014	0.00363	0	0.00118	0.0002	0	0.00044	0
RP11-344P13.6	0.00052	0.00246	0.0057	0.00037	0	0	0.0012	0.01337
RP11-403I13.5	0.04038	0.01869	0.00633	0.0058	0.00692	0.00072	0.02282	0.01917
RP11-403I13.7	0.00084	0.00051	0.00166	0.00117	0.00025	0	0.0014	0
RP5-998N21.4	0.00282	0.00319	0	0.00293	0.00034	0	0.00156	0
FAM72C	0.00226	0.00578	0.00563	0.00528	0.00068	0.00144	0.00043	0.036
RP11-14N7.2	0.26879	0.02135	0.01541	0.06592	0.11332	0.00656	0.19818	0.02189
RP11-763B22.4	0.00279	0.00306	0.01647	0.00094	0.00062	0.00038	0.00127	0
NBPF15	0.02044	0.01153	0.01306	0.0392	0.01691	0.00462	0.01794	0.0221
RP11-289H16.1	5e-05	0.00364	0	0	0	0	2e-05	0
SRGAP2B	0.09497	0.1959	0.04135	0.28423	0.1161	0.0362	0.03342	0.04256
FAM72D	0.00314	0.01228	0.00992	0.01174	0.00254	0	0.00099	0.03893
AC241585.2	0.00617	0.00542	0.00635	0.00135	0.00357	0.01272	0.00775	0
CH17-373J23.1	0.0085	0.08239	0.02804	0.00379	0.00366	0.02547	0.00602	0
RP11-89F3.2	0.00107	0.00108	0.0077	0.00171	0.00048	0.00719	0.00059	0
NBPF20	0.01093	0.00724	0.00157	0.02257	0.01107	0.00175	0.00554	0
GPR89A	0.08851	0.0348	0.05432	0.05049	0.04585	0.01608	0.07024	0.03353
PDZK1	0.63668	0.02394	0.02801	0.05271	0.04898	0.02708	0.62065	0.02355
CD160	0.00323	0.00101	0.06233	0.00324	0.00371	0	0.00207	0
RNF115	0.29705	0.17541	0.23621	0.65826	0.40313	0.10649	0.22385	0.26761
POLR3C	0.06258	0.03856	0.02913	0.06254	0.05927	0.04746	0.04725	0.05705
NUDT17	0.01969	0.0073	0.00615	0.01516	0.01044	0.02216	0.00941	0.01075
PIAS3	0.04404	0.0185	0.02648	0.09419	0.09846	0.02262	0.03202	0.04522
ANKRD35	0.00259	0.00496	0.02611	0.00531	0.03233	0	0.00068	0
ITGA10	0.07402	0.01106	0.01009	0.17944	0.12337	0.00455	0.00656	0.02189
PEX11B	0.08219	0.03122	0.02415	0.05707	0.06434	0.02798	0.09303	0.08645
RBM8A	1.03809	0.64984	0.94259	0.9776	0.86029	0.66675	0.59677	0.67437
RP11-315I20.1	0.00959	0.00328	0.00384	0.00825	0.01216	0.00656	0.00597	0
LIX1L	0.13006	0.11645	0.12514	0.26171	0.31443	0.09619	0.05018	0.0455
ANKRD34A	0.00202	0.00119	0	0.00289	0.00465	0.00653	0.00146	0
POLR3GL	0.27323	0.23696	0.33949	0.33181	0.34648	0.15692	0.16825	0.21593
TXNIP	0.9208	1.04302	0.99919	1.65897	1.19849	0.78272	1.19247	1.04591
HFE2	0.00421	0	0	0	0.00036	0.00038	0.0007	0
RP11-458D21.1	0.00039	0.00038	0	0.00045	0.00067	0	0.00022	0
NBPF10	0.00761	0.01945	0.00232	0.0016	0.00753	0.01398	0.00763	0
NOTCH2NL	0.01341	0.02504	0.01018	0.00465	0.01725	0.01782	0.01484	0
CH17-353B19.1	0.00433	0.00363	9e-05	0	0.00051	0	0.00076	0
CH17-408M7.1	9e-05	0	0	0	0.00092	0	0.00077	0
NBPF12	0.0187	0.02064	0.02219	0.02587	0.02035	0.01907	0.02546	0.00497
PRKAB2	0.03726	0.01938	0.01698	0.05371	0.06944	0.03671	0.05022	0
RP11-337C18.8	0.01646	0.01221	0.01271	0.01803	0.02355	0.02364	0.01973	0
FMO5	0.01759	0.01109	0.00668	0.00908	0.01101	0.00738	0.06693	0
CHD1L	0.05636	0.06097	0.04063	0.05546	0.07713	0.06577	0.04904	0.10071
LINC00624	0.00039	0.00027	0	0.00023	0.00026	0	0.0004	0
BCL9	0.02168	0.0058	0.00476	0.02871	0.02431	0.01087	0.04936	0
ACP6	0.04923	0.01402	0.03616	0.01416	0.02624	0.00742	0.05746	0.00623
GJA5	0.0111	0.00122	0.00144	0.13691	0.11474	0.0014	0.00437	0
RP11-433J22.3	0.00133	0	0	0.00161	0.00013	0	0.00642	0
GJA8	0.00022	0	0	0.00015	0	0	0.00167	0
GPR89B	0.05912	0.02983	0.0502	0.03397	0.0279	0.02042	0.07001	0.05148
RP6-74O6.2	0.0325	0.00277	0.00172	0.00464	0.00077	0.00133	0.14421	0
XXyac-YX155B6.7	0.00099	0.00091	0.00136	0.00112	0.00024	0	0.00247	0
RP11-94I2.4	0.00286	0.00141	0.00121	0.01005	0.00453	0	0.00196	0.00893
NBPF11	0.02194	0.02049	0.01103	0.0423	0.02237	0.01382	0.02541	0
RP4-565E6.1	0.00123	0.00052	0	0.0005	0.00414	0	0.00124	0
XXyac-YX155B6.5	0.00051	0.00045	0.00051	0.00066	0.00046	0	0.00051	0
RP11-495P10.6	0.00127	0	0	0.0002	0.00154	0	0.00013	0
RP6-74O6.6	0.00035	0	0	0.00047	0.00041	0	0.00087	0
LINC01138	0.02639	0.01279	0.02306	0.00361	0.02214	0.00038	0.01959	0
RP11-495P10.1	0.01177	0.00708	0.00724	0.0012	0.00675	0.00653	0.00646	0
AC245100.1	0.07203	0.03267	0.08317	0.00706	0.0378	0.04915	0.07174	0.03118
PPIAL4G	0.00148	0.00272	0.0009	0.00025	0.00042	0.00226	0.00051	0
NBPF14	0.05291	0.09681	0.01668	0.0118	0.06253	0.04738	0.04574	0.01166
PDE4DIP	0.15115	0.50037	0.08694	0.05189	0.0869	0.09669	0.16715	0.04203
RP4-791M13.3	0.00089	0.00035	0	0.00043	0.00077	0	0.00064	0
NBPF9	0.02671	0.03267	0.01022	0.01296	0.02134	0.00907	0.01606	0.04348
CH17-189H20.1	0.25956	0.16553	0.2525	0.05822	0.21873	0.18309	0.20408	0.05432
RP11-326G21.1	0.00759	0.00295	0.00327	0.00287	0.0098	0.00481	0.00484	0
NBPF19	0.04416	0.09334	0.06823	0.01287	0.0317	0.01209	0.02437	0
LINC00869	0.10258	0.10022	0.22153	0.01284	0.09629	0.04199	0.1009	0.00452
RP11-353N4.6	0.00069	0.00041	0.00515	0.00019	0.00053	0	0.0011	0
RP11-353N4.5	0.00017	0.00465	0	0	0	0	8e-05	0
FAM231D	0.0025	0.00575	0.00825	0.00682	0.00727	0.00978	0.00538	0
FCGR1A	0.00467	0.44673	0	0.00987	0.00691	0.01477	0.00391	0.01461
HIST2H2BF	0.01462	0.01601	0.00461	0.01312	0.00805	0.0028	0.01468	0
RP11-196G18.3	0.00395	0.00597	0	0.00181	0.00177	0	0.00372	0
HIST2H4A	0.003	0.00321	0.00609	0.00121	0.00103	0.00208	0.00281	0
HIST2H2AA3	0.0031	0.00989	0.01805	0.00122	0.0007	0.01611	0.00043	0
HIST2H2BE	0.07181	0.04893	0.04169	0.06312	0.06852	0.0517	0.0741	0.04448
RP11-196G18.24	0.01555	0.00578	0.00211	0.01075	0.00541	0.00193	0.00964	0
HIST2H2AA4	0.0042	0.01112	0.01042	0.00371	0.00348	0.01054	0.00217	0.00662
HIST2H4B	0.00067	0.00018	0.00118	0.00095	0.00068	0	0.00032	0
RP11-196G18.23	0.00848	0.0024	0.00386	0.0117	0.01325	0.00658	0.00806	0.034
HIST2H2AC	0.01364	0.02149	0.06816	0.04504	0.02347	0.02317	0.02504	0.19051
HIST2H2AB	0.00047	0.00067	0.00183	0.0001	0.00051	0	0.00084	0.01216
BOLA1	0.14258	0.03884	0.04133	0.10193	0.14798	0.0252	0.1376	0.03586
SV2A	0.00517	0.00178	0.00884	0.03099	0.03085	0	0.00271	0
SF3B4	0.19934	0.12688	0.16074	0.13593	0.20946	0.0927	0.10839	0.07608
MTMR11	0.15774	0.03012	0.0058	0.03041	0.07331	0.0091	0.05413	0.01125
OTUD7B	0.08794	0.00722	0.02001	0.08502	0.07174	0.01018	0.07528	0.05242
VPS45	0.03553	0.04358	0.02942	0.07417	0.10873	0.00862	0.04831	0.01934
PLEKHO1	0.02865	0.31643	0.11833	0.22214	0.31552	0.0692	0.02803	0.04929
ANP32E	0.2872	0.15676	0.27876	0.25424	0.22738	0.14606	0.21743	0.51309
RP4-790G17.7	0.00095	0.00132	0	0.00076	0.00098	0	0.00023	0
CA14	0.00028	0	0	0.00025	0.00058	0	0.00051	0
APH1A	0.44444	0.39038	0.20339	0.42748	0.27531	0.20113	0.25859	0.16547
C1orf54	0.08408	0.4908	0.01015	0.5304	0.77396	0.05618	0.08986	0.08216
CIART	0.12056	0.02101	0.00626	0.03577	0.03741	0.01637	0.0791	0.01981
MRPS21	0.88203	0.58186	0.50298	0.72086	0.93021	0.4799	0.87614	0.58259
PRPF3	0.07915	0.04054	0.03972	0.09953	0.08048	0.01659	0.05796	0.03678
RPRD2	0.11091	0.05068	0.05851	0.11052	0.09829	0.02167	0.09869	0.05867
TARS2	0.04901	0.02913	0.02183	0.03214	0.04017	0.0207	0.04253	0.04104
ECM1	0.07958	0.01632	0.00331	0.0549	0.2917	0.00934	0.00642	0.01875
FALEC	0.00676	0.00341	0.00751	0.0059	0.00971	0.00518	0.00156	0
RP11-54A4.2	0.00081	0.00189	0	0.00298	0.00066	0	0.00069	0
ADAMTSL4	0.03185	0.05892	0.0024	0.01006	0.01043	0.00799	0.01566	0.02333
MCL1	1.59615	1.57624	1.32209	1.45138	1.29704	1.26239	0.88668	0.71512
ENSA	0.65745	0.525	0.58689	0.62731	0.64056	0.40092	0.48657	0.47671
GOLPH3L	0.09793	0.03009	0.03205	0.07185	0.06418	0.01677	0.08856	0.05492
CTSS	0.1484	1.88788	0.29254	0.28903	0.13154	0.41705	0.05646	0.08584
CTSK	0.01088	0.02749	0.00564	0.02177	0.1552	0	0.008	0
ARNT	0.06987	0.05498	0.03455	0.07836	0.0876	0.00691	0.05889	0.09734
SETDB1	0.03963	0.03621	0.0162	0.05096	0.0419	0.02351	0.03524	0.00952
CERS2	0.56245	0.137	0.11789	0.30877	0.25731	0.13688	0.32176	0.12394
RP11-316M1.12	0.00144	0.00127	0	0.00057	0.00178	0.00402	0.00171	0
RP11-316M1.3	0.00055	0.00036	0	0	0	0	0.00142	0
ANXA9	0.02194	0.00142	0.00075	0.00051	0.00131	0.00104	0.04249	0
FAM63A	0.05235	0.01565	0.01235	0.02886	0.02837	0.03239	0.06741	0.0171
PRUNE	0.03996	0.02105	0.03021	0.03188	0.03257	0.00556	0.04657	0.03984
BNIPL	0.0045	0.0185	0.00302	0.00471	0.00316	0.00106	0.00278	0.00939
C1orf56	0.12963	0.25715	0.24414	0.17055	0.19438	0.19228	0.07686	0.0433
CDC42SE1	0.16579	0.47614	0.52426	0.28693	0.26447	0.27224	0.11002	0.07386
MLLT11	0.06195	0.05859	0.03707	0.0326	0.10991	0.01046	0.01305	0.02123
GABPB2	0.05328	0.05021	0.06219	0.07222	0.11377	0.02828	0.06818	0.0933
SEMA6C	0.02006	0.00356	0.00171	0.02763	0.01829	0.00038	0.01401	0.02059
TNFAIP8L2	0.00118	0.08032	0.01928	0.00087	0.00026	0.0014	0.00022	0
SCNM1	0.16185	0.20158	0.15607	0.14211	0.19122	0.06759	0.108	0.0691
LYSMD1	0.01525	0.00232	0.00164	0.00925	0.01601	0	0.01538	0
VPS72	0.13042	0.07014	0.0636	0.12401	0.22089	0.05395	0.10595	0.01722
PIP5K1A	0.12783	0.05943	0.03354	0.09979	0.11293	0.03687	0.09994	0.06202
PSMD4	0.52539	0.38667	0.29771	0.53429	0.65118	0.26346	0.40598	0.33464
RP11-126K1.2	0.00946	0.01568	0.00938	0.01352	0.0126	0.01594	0.01634	0
ZNF687	0.02379	0.01621	0.00477	0.02737	0.02446	0.02243	0.02921	0.01779
PI4KB	0.13398	0.07394	0.06146	0.11357	0.13171	0.03842	0.08182	0.03384
RP11-126K1.9	0.00028	0.00048	0	0	0	0	0.00078	0
RFX5	0.05016	0.08023	0.04828	0.07506	0.05326	0.05128	0.03589	0.05591
RP11-126K1.6	0.00513	0.05043	0.00963	0.02245	0.01184	0.03642	0.00426	0.01189
SELENBP1	0.10632	0.00966	0.00196	0.04506	0.34735	0.01812	0.1758	0.77142
PSMB4	0.53307	0.34701	0.2766	0.56296	0.54162	0.30142	0.43188	0.4441
POGZ	0.2331	0.11343	0.11013	0.30474	0.25763	0.09313	0.20566	0.08849
CGN	0.01513	0.00181	0.0038	0.00187	0.00034	0	0.03643	0.00623
TUFT1	0.10638	0.03566	0.0265	0.02176	0.01987	0.01282	0.12998	0.02478
RP11-404E16.1	0.00027	0.00072	0.00025	0	0.00029	0	0.00017	0
SNX27	0.16512	0.15425	0.03033	0.12941	0.12808	0.03516	0.15796	0.07463
RIIAD1	0.00954	0.001	0	0.00074	0.01274	0.00465	0.00786	0.01007
RP11-98D18.15	0.00033	0	0	0	0.00075	0.00442	0.00084	0
MRPL9	0.25031	0.14648	0.19897	0.22796	0.25067	0.1546	0.18307	0.20411
OAZ3	0.02101	0.00824	0.00096	0.01947	0.01298	0	0.00935	0.00972
TDRKH	0.00661	0.0119	0.00608	0.00523	0.00317	0	0.00542	0
RP11-98D18.9	0.00662	0.00666	0.01086	0.00329	0.00065	0.00237	0.00326	0
LINGO4	0.00212	0	0	0.00028	0	0	0.00243	0
RORC	0.09127	0.00454	0.02345	0.0069	0.00907	0.01334	0.07481	0.01934
C2CD4D	0.01299	0.00134	0.01603	0.00025	0.00127	0.00038	0.00587	0
AL450992.2	0.00125	0	0	0	0	0	0.00054	0
THEM4	0.09456	0.05009	0.16398	0.08791	0.05755	0.0249	0.11638	0.02478
S100A10	2.93509	1.61924	1.61883	1.98631	0.82729	0.83567	1.54827	1.04652
AL591893.1	0.00491	0.0007	0	0.00015	0.00025	0	0.00312	0
S100A11	1.98939	2.72141	1.46152	1.65092	1.62856	1.05914	1.21508	0.88288
TCHH	0.00523	0.14707	0.00388	0.01055	0.0034	0.00449	0.00413	0
FLG-AS1	0.00322	0.00098	0.00111	0.00144	0.00411	0.00776	0.00826	0.01175
RP11-107M16.2	0.00032	0.00227	0	0.00023	0.00056	0	0.00157	0
HRNR	0.00134	0.00326	0	0.00328	0.00723	0.01027	0.0061	0.01577
FLG	0.00167	0.00017	0	0.00027	0.00068	0	0.00154	0
FLG2	0.00018	0.00019	0	0.00074	0	0.0037	0.00028	0
CRNN	0.00091	0.00011	0	0.00011	0	0	0	0
LCE1C	0.00016	0	0	0	0	0	0.00209	0
SPRR3	0.00079	0	0	0	0	0	0	0
LOR	8e-05	0.00717	0.0015	0.00011	0	0	0.00028	0
S100A9	0.06034	0.61748	0.01541	0.03093	0.02656	0.03648	0.02535	0.0765
S100A12	0.00289	0.04404	0	0.00226	0.00167	0	0.00108	0
S100A8	0.03323	0.3428	0.00227	0.00934	0.01085	0.02499	0.00796	0.02115
S100A7	0.00121	0.00022	0	0	0	0	0.00041	0
BX470102.3	0.00133	0.00026	0	0.00219	0	0	0.00183	0
S100A6	2.64197	1.94215	2.11887	2.96491	1.70493	1.6362	1.85505	1.8647
S100A5	0.00252	0.00124	0.00501	0.00038	0.00041	0	0.00425	0
S100A4	0.30085	1.68991	2.29581	0.94452	1.10195	0.99074	0.22282	0.64621
S100A3	0.06176	0.00591	0.00204	0.10712	0.08142	0.00241	0.02818	0.00698
S100A2	0.08589	0.01876	0.01798	0.04538	0.01645	0.01373	0.41795	0.01014
S100A16	0.71362	0.052	0.02285	1.12424	0.28626	0.0562	0.37397	0.14725
S100A14	0.0395	0.00342	0.00064	0.01184	0.0032	0.00038	0.12361	0.00991
S100A13	1.10558	0.16089	0.06267	0.9959	0.4518	0.14317	0.86886	0.42216
S100A1	1.12667	0.10552	0.03708	0.06154	0.08335	0.07931	0.64791	0.14847
RP1-178F15.4	0.00792	0.00346	0.00348	0.00742	0.01265	0.00334	0.00714	0.00452
CHTOP	0.27057	0.14861	0.1432	0.2372	0.23966	0.0842	0.20031	0.17478
SNAPIN	0.23999	0.16207	0.10346	0.26643	0.26165	0.08544	0.16043	0.14428
ILF2	0.59085	0.28994	0.31887	0.43783	0.48126	0.28254	0.33733	0.30849
NPR1	0.04389	0.00752	0.00322	0.37406	0.08277	0.01411	0.05104	0.05471
INTS3	0.15022	0.0488	0.0294	0.15977	0.10162	0.02999	0.13516	0.09089
RP11-216N14.9	0.00286	0.0002	0	0.00319	0.00094	0	0.00129	0.00391
AL513523.2	0.001	0.00096	0	0.00069	0.00301	0	0.00271	0.01505
SLC27A3	0.13638	0.04879	0.02542	0.27455	0.16648	0.0407	0.06987	0.07322
GATAD2B	0.09135	0.07902	0.07465	0.20732	0.11819	0.05467	0.07716	0.05766
DENND4B	0.05128	0.08261	0.03369	0.06444	0.04272	0.04721	0.03903	0.08187
CRTC2	0.07839	0.06489	0.04068	0.10599	0.09593	0.03929	0.05166	0.11768
SLC39A1	0.61002	0.24072	0.06796	0.39023	0.42179	0.11877	0.26095	0.1249
RP11-422P24.12	0.02628	0.01246	0.00345	0.03166	0.01227	0.00298	0.0111	0
RP11-422P24.10	0.0032	0.00162	0	0.00502	0.00182	0.00038	0.00248	0
CREB3L4	0.06846	0.0212	0.01021	0.03719	0.02548	0.01474	0.03574	0.00929
JTB	0.80475	0.66604	0.66631	0.75205	0.70766	0.72644	0.6774	0.75489
RP11-422P24.11	0.00472	0.00275	0.00265	0.00349	0.01105	0.00193	0.00339	0.01014
RAB13	0.79005	0.30255	0.0329	1.27911	0.98015	0.21809	0.57411	0.57949
RPS27	3.56137	3.66216	4.81673	3.40104	3.57617	3.89492	3.38459	3.27855
NUP210L	0.00199	0.0013	0	0.00514	0.00146	0.00714	0.00101	0
TPM3	0.68765	0.89423	0.74252	1.25201	0.49579	0.50715	0.43308	0.4817
C1orf43	0.75934	0.50114	0.2647	0.60401	0.63609	0.33933	0.64925	0.32463
UBAP2L	0.10882	0.10208	0.04619	0.12826	0.11526	0.04655	0.07952	0.07336
HAX1	0.55709	0.30482	0.30667	0.37661	0.47328	0.47109	0.42183	0.45256
AQP10	0.00059	0.00032	0.00218	0.0011	0.00075	0.02003	6e-05	0
ATP8B2	0.01232	0.00404	0.02776	0.05613	0.04141	0.0278	0.01296	0
RP11-350G8.5	0.0356	0.06795	0.00119	0.00737	0.00593	0.01454	0.01886	0
IL6R	0.30862	0.23971	0.03145	0.05212	0.04741	0.08987	0.11762	0.04315
SHE	0.02325	0.00658	0.00017	0.29997	0.05216	0.01291	0.00973	0.02596
RP11-350G8.9	0.00075	0.00098	0	0	0.00014	0	0.00044	0
TDRD10	0.00799	0.00378	0.00082	0.03415	0.0059	0.00698	0.00344	0
UBE2Q1	0.18794	0.11109	0.07573	0.21433	0.16221	0.07366	0.13449	0.13808
ADAR	0.29328	0.24108	0.22433	0.47837	0.31824	0.20526	0.26407	0.25347
KCNN3	0.05039	0.00741	0.00255	0.50722	0.14069	0.04351	0.03293	0
PMVK	0.62048	0.28467	0.21166	0.22669	0.29838	0.16733	0.48796	0.12342
RP11-307C12.13	0.00779	0.01222	0.00417	0.01158	0.00219	0.01503	0.00404	0
PBXIP1	0.1502	0.06711	0.28534	0.19458	0.31246	0.13583	0.16844	0.05603
PYGO2	0.04819	0.01397	0.04525	0.0518	0.0399	0.0384	0.03812	0.03581
RP11-307C12.12	0.01897	0.00528	0.01055	0.01035	0.01402	0.00894	0.01295	0.02752
SHC1	0.36313	0.08885	0.0696	0.44829	0.29087	0.0962	0.11949	0.13523
CKS1B	0.38682	0.16269	0.28523	0.1655	0.22786	0.14504	0.21981	0.64752
FLAD1	0.0931	0.05654	0.05718	0.06901	0.06272	0.04762	0.06911	0.03849
ZBTB7B	0.10868	0.03543	0.02852	0.0445	0.05089	0.02506	0.06739	0.04775
DCST2	0.00339	0.00126	0.00063	0.00175	0.0003	0	0.00171	0
DCST1	0.00084	0.00031	0	0.00015	0	0	0	0
RP11-307C12.11	0.0029	0.00157	0.00047	0.00228	0.00036	0	0.00092	0
ADAM15	0.13225	0.06467	0.01877	0.47846	0.10832	0.02826	0.0442	0.15376
EFNA4	0.04365	0.01338	0.03355	0.02659	0.01893	0.02093	0.01923	0
EFNA3	0.04677	0.00655	0.01473	0.02143	0.00857	0.00237	0.01383	0.00819
EFNA1	0.5697	0.05606	0.02451	0.89119	0.27521	0.05596	0.32322	0.22902
SLC50A1	0.14495	0.1562	0.05479	0.17243	0.10545	0.10947	0.1076	0.18147
DPM3	0.34008	0.22872	0.21407	0.4319	0.36595	0.19883	0.37332	0.15361
KRTCAP2	0.75264	0.53708	0.46928	0.79512	0.60819	0.50128	0.58463	0.3914
TRIM46	0.00793	0.00032	0.00158	0.00294	0.00411	0	0.00282	0
MUC1	0.25073	0.02518	0.01881	0.02408	0.02588	0.03477	0.4716	0.11094
RP11-263K19.4	0.01658	0.00139	0.00417	0.00538	0.01076	0	0.00909	0
THBS3	0.05512	0.01548	0.00946	0.02206	0.05609	0.00504	0.02976	0.02724
MTX1	0.32588	0.14071	0.09625	0.15391	0.23361	0.12189	0.23923	0.20822
RP11-263K19.6	0	0.00026	0.00089	0.00027	0.00022	0	0.00065	0
GBA	0.13658	0.12898	0.03904	0.11939	0.09065	0.04751	0.09198	0.04494
FAM189B	0.06488	0.03507	0.01585	0.08729	0.07571	0.01535	0.0342	0.03954
SCAMP3	0.16208	0.09867	0.06468	0.18393	0.1319	0.07671	0.10285	0.08614
CLK2	0.03439	0.02561	0.01861	0.04539	0.03782	0.01912	0.03363	0.0404
HCN3	0.01132	0.00354	0.00044	0.00756	0.00617	0	0.00784	0
PKLR	0.01272	0.00058	0.00098	0.00118	0.00112	0	0.02875	0.05118
FDPS	0.45311	0.21036	0.21866	0.70404	0.44429	0.21094	0.33673	0.42916
RUSC1-AS1	0.0092	0.00354	0.00143	0.00406	0.00831	0	0.00711	0
RUSC1	0.11979	0.05788	0.03615	0.10295	0.14746	0.01778	0.06962	0.07067
ASH1L	0.26928	0.17342	0.1739	0.35753	0.32392	0.20011	0.23494	0.13553
ASH1L-AS1	0.02069	0.01183	0.01258	0.01823	0.0176	0.01515	0.02036	0.05476
MSTO1	0.04472	0.01441	0.01464	0.02272	0.02956	0.01116	0.03048	0.00452
YY1AP1	0.14163	0.09456	0.06661	0.12697	0.13401	0.09927	0.09854	0.09638
DAP3	0.25323	0.27676	0.18815	0.20067	0.25462	0.14957	0.19566	0.2066
GON4L	0.14772	0.10065	0.13648	0.24041	0.20354	0.10075	0.10135	0.11409
SYT11	0.02225	0.04874	0.08572	0.14015	0.1503	0.02783	0.0166	0.015
RIT1	0.24596	0.20515	0.08717	0.21758	0.17057	0.1102	0.13478	0.07345
KIAA0907	0.22395	0.1075	0.11279	0.20003	0.18521	0.09525	0.15153	0.12547
RXFP4	0.00026	0	0	0.00085	0.00029	0	0.00032	0
ARHGEF2	0.06462	0.23911	0.07971	0.1879	0.21475	0.12948	0.06206	0.19705
RP11-336K24.12	0.00145	0.00667	0.00187	0.00175	0.00136	0	0.00133	0
SSR2	1.23358	0.81281	0.9831	0.80988	1.049	0.82877	0.77908	0.49106
UBQLN4	0.04253	0.03331	0.02235	0.06895	0.05576	0.02076	0.03712	0.05976
LAMTOR2	0.55824	0.67861	0.27431	0.56642	0.48645	0.2812	0.58752	0.27581
RAB25	0.00097	0.00042	0	0.00063	0	0.00072	0.0957	0
MEX3A	0.06487	0.00378	0.002	0.02607	0.0196	0.00298	0.0439	0.01099
LMNA	1.85031	0.89948	0.76668	1.57946	1.77461	1.14314	0.82889	0.65563
SEMA4A	0.09662	0.18981	0.05753	0.13915	0.11246	0.11236	0.06557	0.02745
SLC25A44	0.09427	0.12002	0.04282	0.16548	0.10723	0.04742	0.07699	0.07972
PMF1-BGLAP	0.00491	0.00161	0.00586	0.00266	0.00707	0.00651	0.0059	0
PMF1	0.39073	0.19294	0.26348	0.26588	0.28462	0.16388	0.28203	0.16656
BGLAP	0.00466	0.00047	0.00106	0.0029	0.00516	0	0.00498	0.0121
PAQR6	0.01082	0.00191	0.00612	0.00506	0.00271	0.00702	0.0059	0.00812
SMG5	0.09064	0.03339	0.02832	0.07904	0.06466	0.01724	0.0748	0.07084
TMEM79	0.01357	0.00802	0.00603	0.00974	0.00922	0.01792	0.00653	0.00991
GLMP	0.17568	0.15986	0.03521	0.14968	0.14557	0.04289	0.11925	0.05476
CCT3	0.63054	0.40248	0.41631	0.42404	0.56338	0.34912	0.41407	0.43499
TSACC	0.00136	0.00212	0.00142	0.00167	0.00107	0	0.00447	0
RHBG	5e-05	0.00059	0	0.00197	0	0	0.13084	0
C1orf61	0.00142	0.00457	0.00762	0.00507	0.00258	0.01226	0.00051	0.00587
RP11-98G7.1	0.00398	0.00348	0.00402	0.01533	0.01112	0	0.00434	0.00391
MEF2D	0.11165	0.11306	0.08398	0.23869	0.39243	0.10318	0.0805	0.12863
RP11-284F21.8	0.00071	0.00199	0.00145	0.00098	0.0005	0	0.0001	0
IQGAP3	0.00473	0.00272	0.00282	0.00187	0.00123	0	0.00187	0.03073
APOA1BP	0.36783	0.1802	0.12783	0.20969	0.46144	0.2018	0.3798	0.10266
GPATCH4	0.13983	0.06659	0.06822	0.13068	0.18545	0.05848	0.10198	0.13057
AL365181.2	0.00356	0.00067	0.00161	0.00205	0.00358	0	0.00203	0
RP11-284F21.11	0.00048	0	0	0.00221	0.06395	0	0.00048	0
HAPLN2	0.0024	0.00073	0.00212	0.01044	0.18821	0.00549	0.00189	0.00587
RP11-284F21.9	0.0098	0.00048	0	0.00376	0.00046	0	0.00251	0.00623
BCAN	0.00262	0.00102	0	0.00067	0.01376	0	0.00136	0
RP11-284F21.10	0.0085	0.00054	0	0.00487	0.00025	0.00173	0.00434	0.00398
RP11-284F21.7	0.00069	0	0	0.00019	0.00062	0.00496	0.00083	0.00836
NES	0.0292	0.00688	0.00341	0.37036	0.47517	0.01109	0.01369	0.06354
RP11-66D17.3	0.00077	0.00028	0	0.00123	0.00025	0	0.00015	0
CRABP2	0.00556	0.00475	0.00271	0.00643	0.01441	0	0.02507	0
ISG20L2	0.17661	0.16386	0.16031	0.14978	0.1301	0.05941	0.09757	0.14934
RRNAD1	0.084	0.04512	0.0332	0.05678	0.0548	0.03242	0.06609	0.06723
MRPL24	0.41216	0.1625	0.08807	0.2314	0.34976	0.0813	0.29077	0.08149
HDGF	0.47082	0.16917	0.12741	0.26894	0.25544	0.09088	0.28094	0.75283
PRCC	0.2373	0.09682	0.07834	0.15062	0.19184	0.09784	0.09267	0.12815
SH2D2A	0.01962	0.0142	0.45119	0.00663	0.01777	0.03987	0.00633	0.00901
NTRK1	0.00325	0.00036	0.00728	0.00021	0.00087	0.10144	0.00192	0
INSRR	8e-05	7e-05	0.00129	0.00033	0	0	0.0039	0
PEAR1	0.01652	0.00765	0.00446	0.20424	0.30081	0.00998	0.01056	0.04499
LRRC71	0.00043	0.00013	0	0.00193	0.0068	0	0.00018	0
ARHGEF11	0.02143	0.02062	0	0.02938	0.03096	0.00144	0.01663	0.01224
ETV3	0.08836	0.28017	0.07703	0.15767	0.08624	0.05635	0.0402	0.02996
RP11-85G21.3	0.00013	0.00012	0	0	0	0	0.00045	0.07412
FCRL5	0.0004	0.00106	0.00238	0.00084	0.00126	0.28096	0.00035	0.01589
FCRL3	0.00117	0.00168	0.03721	0.00151	0.00053	0	0.00058	0
FCRL2	0.00022	0.00057	0.00489	0.00032	0.00022	0.03828	0.00068	0
FCRL1	0	0	0.00499	0	0.00013	0.03157	0	0
CD5L	0.00056	0.01766	0	0.00137	0.00075	0	0.00119	0
KIRREL	0.02434	0.00355	0.00309	0.04162	0.12667	0.00344	0.02208	0
RP11-404O13.1	0.00936	7e-05	0	0.04035	0.01317	0.00445	0.00081	0.01897
CD1D	0.0172	0.08911	0	0.15609	0.0422	0.02491	0.00399	0
RP11-404O13.5	0.00052	0.01368	0	0.00019	0.00555	0	5e-05	0
CD1A	0.00031	0.04126	0.00151	0.00062	0.00011	0	0.00018	0
CD1C	0.00069	0.09384	0	0.00132	0.00049	0.0254	0.00043	0
CD1B	0.00013	0.01498	0	0.00036	0	0	0	0
CD1E	0.00128	0.08874	0.00281	0.00111	0.00201	0	0.00043	0
SPTA1	0.00043	0.00294	0	0.0006	0.00207	0.00263	0.00066	0.34566
MNDA	0.00689	0.58907	0.01353	0.01254	0.02822	0.06454	0.00551	0
PYHIN1	0.00342	0.01083	0.26703	0.00369	0.00668	0.03062	0.00318	0
IFI16	0.37546	0.52193	0.60997	0.98355	0.59227	0.25512	0.14547	0.11303
AIM2	0.00249	0.0533	0.03058	0.00686	0.00165	0.0885	0.00155	0.00475
CADM3	0.00499	0.00265	0.00116	0.03282	0.00534	0.00224	0.00598	0
CADM3-AS1	0.00058	0.00051	0	0.01736	0.00061	0	0.00042	0.00489
ACKR1	0.01872	0.0238	0.0069	0.3983	0.05287	0.04347	0.03609	0.47073
FCER1A	0.00242	0.22153	0.0049	0.00389	0.00153	0.14201	0.00146	0.00398
APCS	0.00223	0.00094	0	0.00028	0.00336	0	0.01352	0.00477
CRP	0.00073	0.00034	0	0.00034	0.00079	0	0.00012	0
DUSP23	0.80861	0.36111	0.15873	0.52521	0.29272	0.18161	0.61911	0.22371
FCRL6	0.0008	0.00484	0.06452	0.00102	0.00276	0	0.00051	0
SLAMF8	0.00961	0.27335	0.0044	0.00932	0.00897	0	0.0032	0.01143
C1orf204	0.0068	0.00021	0.00148	0.00527	0.0075	0	0.005	0
VSIG8	0.00545	0.00304	0.00533	0.00471	0.00234	0.00323	0.0022	0
RP11-190A12.8	0.00397	0.00034	0	0.0008	0.00411	0	0.00232	0
CFAP45	0.0042	0.00189	0.00159	0.00672	0.00327	0.00404	0.0022	0.0121
TAGLN2	1.18511	0.81508	0.75394	1.46774	1.43759	0.80909	0.49713	0.72393
IGSF9	0.00063	0.00034	0	0	0	0	4e-05	0
SLAMF9	0.0011	0.01409	0	0.00066	0	0.00038	0.00023	0
LINC01133	0.00313	0.0015	0.00025	0.00299	0.00161	0	0.00101	0.10124
PIGM	0.05332	0.02357	0.01326	0.04595	0.05133	0.00434	0.04217	0.05694
KCNJ10	0.00012	0.00286	0	0.00057	0	0	0.06698	0
IGSF8	0.15737	0.05378	0.05334	0.04781	0.12007	0.04086	0.08813	0.00391
ATP1A2	0.00322	0.00304	0	0.00681	0.10388	0.00982	0.00506	0.01747
ATP1A4	0.00061	0.00089	0.00096	0	0.00072	0.027	0.00026	0
CASQ1	0.00031	0.00063	0.00051	0	0	0	0.00034	0
RP11-536C5.7	0.00276	0.00375	0.00409	0.01379	0.00225	0.00851	0.00284	0
PEA15	0.31861	0.43598	0.06889	0.77135	0.37598	0.1344	0.13267	0.03201
DCAF8	0.17711	0.08888	0.07831	0.18149	0.21038	0.07902	0.14149	0.18615
RP11-574F21.3	0.0014	0.00127	0.00081	0.00172	0.00111	0.00591	0.00114	0
RP11-574F21.2	0.00144	0.00044	0.00251	0.00078	0.00195	0.00564	0.00064	0
PEX19	0.12507	0.04813	0.03502	0.09309	0.1321	0.02765	0.12394	0.03342
COPA	0.32176	0.26832	0.20194	0.34808	0.26098	0.17456	0.26322	0.21786
NCSTN	0.19205	0.12813	0.05309	0.21612	0.15861	0.06335	0.13319	0.05535
NHLH1	0.00965	0.00714	0.00077	0.00434	0.00159	0	0.00196	0
VANGL2	0.01257	0.00251	0	0.02688	0.01861	0.01265	0.01429	0.00691
SLAMF6	0.00179	0.00864	0.07449	0.00462	0.00245	0.01404	0.00147	0
CD84	0.00961	0.47962	0.12294	0.01629	0.00823	0.16377	0.0061	0.03727
SLAMF1	0.00106	0.0186	0.06131	0.01032	0.00385	0.0327	0.00154	0
RP11-404F10.2	0.00627	0.00718	0.00536	0.01827	0.00921	0	0.00299	0.00489
CD48	0.01983	0.63432	0.88043	0.0219	0.02131	0.32718	0.00794	0.05221
SLAMF7	0.00534	0.1581	0.05026	0.00821	0.00709	0.14591	0.00357	0
LY9	0.00207	0.03173	0.07945	0.00333	0.00308	0.41776	0.00177	0.11724
CD244	0.00063	0.01565	0.04061	0.00181	0.00017	0.00106	0	0
ITLN1	0.00012	0.00517	0	0.00089	0.00013	0	0.00248	0.01688
F11R	0.14511	0.10054	0.0285	0.20582	0.04841	0.03924	0.12998	0.05733
TSTD1	0.60308	0.18463	0.53676	0.06631	0.06085	0.34785	0.85032	0.17535
USF1	0.01382	0.02371	0.01647	0.02147	0.02089	0.01906	0.01264	0.01325
ARHGAP30	0.0065	0.21	0.21212	0.00976	0.00719	0.12849	0.00396	0.01203
PVRL4	0.01072	0.00451	0.00038	0.00051	0.00043	0	0.01715	0
KLHDC9	0.0887	0.00438	0.00524	0.02061	0.0253	0.01902	0.09101	0.01935
PFDN2	0.61215	0.52539	0.43333	0.72116	0.74389	0.3553	0.51517	0.43043
NIT1	0.20132	0.07841	0.05278	0.12136	0.12344	0.06138	0.16817	0.03333
DEDD	0.07202	0.04804	0.03217	0.09972	0.07549	0.04604	0.04761	0.11554
UFC1	0.92157	0.57807	0.53031	0.66249	0.67654	0.52825	0.65779	0.46056
RP11-297K8.2	0.00188	0.00042	0	0.00039	0.00045	0	0.00225	0
USP21	0.01222	0.0064	0.00671	0.01741	0.01347	0.00481	0.01025	0.00475
PPOX	0.06214	0.02425	0.02057	0.05087	0.05619	0.05359	0.04891	0.12771
B4GALT3	0.15821	0.07159	0.07237	0.17669	0.22495	0.12465	0.10484	0.11416
ADAMTS4	0.11159	0.06531	0.01556	0.54038	1.13993	0.17932	0.10382	0.3645
NDUFS2	0.38356	0.25932	0.13825	0.5088	0.58311	0.12562	0.46494	0.29956
FCER1G	0.12081	2.54508	0.26068	0.15772	0.16212	0.66068	0.09211	0.31516
APOA2	0.00012	0.0005	0	0.00066	0	0	0.01027	0
TOMM40L	0.01653	0.04729	0.01222	0.03532	0.0391	0.01086	0.01969	0.01125
NR1I3	0.00057	0.00948	0.00363	0.00603	0.0054	0.01407	0.02536	0
PCP4L1	4e-05	0.00047	0	0	0.00138	0	0.00047	0
MPZ	0.00612	0.00874	0.00539	0.00846	0.04267	0	0.00442	0.01224
SDHC	0.65893	0.40801	0.26352	0.52864	0.64666	0.21616	0.87405	0.20921
CFAP126	0.01766	0.00094	0	0.00116	0.00079	0.00072	0.00441	0
FCGR2A	0.10945	1.27221	0.04471	0.04282	0.04648	0.04822	0.05827	0.12588
HSPA6	0.73497	1.43907	1.0336	0.40862	0.1054	0.52625	0.3446	0.01751
FCGR3A	0.02324	1.30005	0.27749	0.03767	0.02432	0.03213	0.01385	0.08516
FCGR3B	0.00022	0.00613	0.00691	0	0	0	0.0002	0.0138
FCGR2B	0.00454	0.43703	0.01676	0.01445	0.00493	0.0994	0.00279	0
FCRLA	0.00104	0.00174	0.00141	0.00017	0.00124	0.08028	0.00018	0
FCRLB	0.01852	0.02246	0.01502	0.01697	0.00543	0.02136	0.02273	0
DUSP12	0.09083	0.05621	0.0663	0.10733	0.09875	0.04102	0.0638	0.02786
RP11-474I16.8	0.00493	0.00666	0.00237	0.01019	0.00949	0.00225	0.00178	0
ATF6	0.2183	0.28405	0.07495	0.28026	0.19496	0.15042	0.14851	0.10465
OLFML2B	0.00741	0.13394	0	0.01436	0.46567	0.0028	0.00746	0.00746
NOS1AP	0.00632	0.00066	0.00229	0.01499	0.00158	0.00208	0.02838	0.00691
C1orf226	0.00397	0.00088	0	0.00717	0.00148	0	0.01972	0
SH2D1B	0.00078	0.00464	0.04812	0.00136	0.00254	0	0.00245	0
UHMK1	0.18275	0.1638	0.129	0.2216	0.13822	0.06795	0.24423	0.15481
RP11-359K18.3	0.00238	0.00146	0.00323	0.00082	0.00019	0	0.00044	0
UAP1	0.39417	0.14727	0.18481	0.18502	0.12482	0.17944	0.23497	0.05323
DDR2	0.06185	0.00948	0.00017	0.04018	0.31392	0.0109	0.02602	0.00587
HSD17B7	0.4754	0.12511	0.14859	0.08394	0.06761	0.07094	0.13907	0.05339
CCDC190	0.01159	0.00171	0	0.00099	0.00162	0.00104	0.00115	0
RGS4	0.00075	0.00048	0.00238	0.00137	0.02661	0.01148	0.00412	0
RGS5	0.35103	0.28719	0.09022	0.57117	4.22173	0.45537	0.30404	1.35827
RP11-267N12.1	5e-05	0.00023	0	0.00052	0.01134	0	0.00018	0
NUF2	0.00767	0.00945	0.07414	0.0064	0.00456	0.00333	0.00195	0.18747
PBX1	0.11992	0.01067	0.00785	0.55303	0.23312	0.05696	0.21164	0.08995
RP11-506O24.1	0.00041	0	0	0.00015	0.0005	0	0.00011	0
RXRG	9e-05	0	0.00436	0.00077	0.00658	0	0.00047	0
RP11-280O1.2	0	0	0	0	0.00029	0	0.00513	0
LRRC52	0	0	0	0	0	0	0.00145	0
RP11-306I1.2	0.00499	0.00272	0.0048	0.0062	0.00068	0	0.00296	0
MGST3	1.55684	0.80422	0.39354	1.43148	1.82286	0.44762	1.33766	1.40056
ALDH9A1	0.24931	0.14973	0.11087	0.32269	0.27453	0.08487	0.35091	0.09162
RP11-466F5.10	0.00044	0.00057	0	0.00039	0.0005	0	5e-05	0
TMCO1	0.62712	0.32174	0.29867	0.58551	0.60213	0.23567	0.53886	0.30095
RP11-466F5.8	0.00075	0.0009	0	0.00106	0.00151	0	0.00141	0
UCK2	0.03986	0.033	0.0266	0.07557	0.04014	0.02503	0.01981	0.08836
RP11-525G13.2	0.00012	0.00035	0	0.001	0.0001	0	0.00028	0.01014
FAM78B	0.01517	0.00161	0.00173	0.00607	0.01189	0.00038	0.00576	0.01449
RP11-479J7.2	0.00172	0	0	0	0.00122	0	0.0001	0
RP11-276E17.2	0.00061	0.00259	0.00167	0.00033	0	0	0	0
POGK	0.09216	0.06313	0.03435	0.06923	0.07265	0.07535	0.07476	0.04047
TADA1	0.02152	0.00863	0.00867	0.01937	0.01758	0.00944	0.01866	0.04268
ILDR2	0.01948	0.00347	0.00311	0.00229	0.00128	0	0.01191	0
MAEL	0.01296	0.00127	0.00054	0.00114	0.00064	0.00072	0.00687	0
GPA33	0.0002	0.00351	0.01277	0.00047	0.00033	0	0	0
RP11-277B15.3	0.0018	0.00342	0.00052	0.00438	0.0043	0	0.00192	0
POU2F1	0.07847	0.05188	0.04665	0.10996	0.09655	0.03775	0.06403	0.06061
CD247	0.01114	0.01095	0.50766	0.00787	0.01145	0.01351	0.00687	0.01125
RP11-104L21.3	0.00081	0.00057	0.03345	0.00032	0.00088	0	0.00059	0
CREG1	0.44019	0.82923	0.08205	0.29507	0.33133	0.1668	0.32131	0.35787
RP3-455J7.4	0.00039	0.00989	0.00248	0.00363	0.00127	0.00496	0.00038	0
RCSD1	0.00841	0.29119	0.2062	0.08228	0.19879	0.23285	0.0049	0.04046
MPZL1	0.21762	0.14345	0.02181	0.30394	0.19595	0.06878	0.12291	0.09368
ADCY10	0.00318	0.0009	0.0013	0.00105	0.00157	0	0.00087	0
RP1-313L4.3	0.00032	0.00076	0	9e-05	9e-05	0	0.00012	0
MPC2	1.13061	0.53499	0.46093	0.47011	0.50745	0.27194	1.14613	1.10082
DCAF6	0.16686	0.09657	0.05758	0.14889	0.1498	0.07029	0.13044	0.257
GPR161	0.01089	0.01675	0.00056	0.04649	0.06157	0.00558	0.0066	0.03356
TIPRL	0.22229	0.18466	0.18324	0.20213	0.2127	0.11311	0.16819	0.16281
SFT2D2	0.24583	0.18371	0.09301	0.18178	0.13486	0.0609	0.14441	0.10543
TBX19	0.01689	0.00946	0.00388	0.01005	0.01268	0.00038	0.00693	0.00939
XCL2	0.00498	0.00414	0.21663	0.00305	0.00242	0	0.00257	0
XCL1	0.00551	0.00336	0.19261	0.00297	0.00375	0.00496	0.00208	0
DPT	0.00154	0	0	0.00121	0.00512	0	0.00059	0
RP1-10C16.1	0.00368	0.00088	0	0.0007	0	0	0.00534	0
LINC00626	0.0593	0.00121	9e-05	0.00564	0.00335	0.00193	0.00167	0.00391
LINC00970	0.00084	0	0	0.00051	8e-05	0	0.00313	0
RP5-1018K9.1	0.00024	0	0	0	0	0	0.00578	0
ATP1B1	2.13302	0.49958	0.16192	0.49089	0.36101	0.24845	1.85052	0.35643
NME7	0.14323	0.02589	0.02897	0.08254	0.1166	0.03792	0.1157	0.05337
BLZF1	0.15257	0.03933	0.06074	0.0818	0.10925	0.0282	0.09181	0.00391
CCDC181	0.01123	0.00217	0.00071	0.0019	0.00916	0	0.0347	0
SLC19A2	0.11889	0.14886	0.02327	0.05557	0.04524	0.04549	0.15248	0.06904
RP1-206D15.6	0.00233	0.00162	0	0.00104	0.00038	0	0.00302	0
F5	0.01262	0.00346	0.00502	0.00323	0.00173	0.00393	0.00562	0
SELP	0.00334	0.00116	0.00146	0.12616	0.00699	0.00459	0.00177	0.01227
C1orf112	0.01036	0.01093	0.01701	0.01336	0.01274	0.00502	0.00507	0.01976
SELL	0.01046	0.09129	0.15428	0.01128	0.00546	0.10724	0.00425	0.0132
SELE	0.00539	0.00379	0.00175	0.32378	0.01511	0.00809	0.01443	0.03552
METTL18	0.03292	0.01087	0.02141	0.02766	0.02114	0.02121	0.02654	0.02502
SCYL3	0.02666	0.01542	0.03574	0.04845	0.03197	0.00663	0.03421	0
KIFAP3	0.12293	0.04444	0.03545	0.12412	0.15048	0.04586	0.08621	0.07178
LINC01142	0	0	0	0.00015	0.00352	0	0.00011	0
RP11-576I22.2	0.00047	0.00021	0	0.00037	0.00062	0	0.00014	0
GORAB	0.0337	0.02024	0.02274	0.03753	0.02379	0.01847	0.01693	0
PRRX1	0.00224	0.0009	0	0.00508	0.19471	0.00038	0.00156	0
RP1-79C4.4	0.00051	0.00014	0.00035	0.00051	0.01976	0	0.00035	0
FMO3	0.00188	0.0014	0	0.00434	0.12895	0.01265	0.0029	0.00587
FMO2	0.12752	0.00472	0.00102	0.0645	0.0139	0.00912	0.06057	0.00477
FMO1	0.07773	0.00361	0.00588	0.01496	0.03092	0.00381	0.2456	0
FMO4	0.02719	0.01197	0.00699	0.01019	0.01187	0	0.10551	0.02617
PRRC2C	0.69557	0.59376	0.627	0.82666	0.68869	0.42966	0.41385	0.41961
MYOC	0.00206	0.0003	0	0.00128	0.00278	0.00567	0.00066	0
VAMP4	0.07945	0.06413	0.05238	0.14338	0.12479	0.05075	0.05112	0.08687
METTL13	0.05726	0.02835	0.02867	0.04812	0.04073	0.03243	0.03414	0.15019
DNM3	0.01389	0.00296	0.00397	0.12098	0.01385	0	0.01668	0
DNM3OS	0.00522	0.00217	0.00149	0.10003	0.04342	0	0.00246	0
PIGC	0.14931	0.0791	0.07124	0.1287	0.14535	0.06094	0.1088	0.11826
C1orf105	0.00207	0.00016	0	0.0007	0	0	0.00055	0
SUCO	0.13462	0.09824	0.09051	0.10761	0.09622	0.07415	0.12536	0.12698
FASLG	0.00102	0.00258	0.07917	0.00089	0.00201	0	0.00074	0
TNFSF18	0.00035	0.00253	0	0.00087	0	0	0.00033	0
TNFSF4	0.00655	0.01174	0.04694	0.00726	0.00448	0.00515	0.00413	0
RP11-296O14.3	0.01264	0.0083	0.0163	0.00843	0.01104	0.01949	0.00905	0
PRDX6	1.19276	0.70676	0.4464	0.81585	0.9679	0.57855	1.21697	1.28111
SLC9C2	0.00244	0.00012	0	0	0	0	0.00061	0
ANKRD45	0.00742	0.00071	0	0.00287	0.00246	0.00292	0.00345	0
KLHL20	0.09869	0.0409	0.06051	0.15145	0.13467	0.04315	0.06729	0.03322
CENPL	0.04212	0.02923	0.03975	0.04521	0.04194	0.00795	0.02055	0.06812
DARS2	0.01965	0.01446	0.00846	0.01647	0.01328	0.00038	0.02641	0.01673
GAS5-AS1	0.00148	0.00084	0	0.00226	0.00223	0	0.0039	0
ZBTB37	0.02335	0.02372	0.022	0.05054	0.04462	0.01092	0.03291	0.05267
SERPINC1	0.00039	0.00029	0	0.00098	0.00134	0	0.00121	0
RC3H1	0.08974	0.09307	0.06901	0.12995	0.11244	0.08074	0.07696	0.10179
RP11-160H22.3	0.00184	0.00251	0	0.00161	0	0	0.00095	0
RP11-160H22.5	0.00109	0.00121	0.00311	0.00184	0.00077	0.00994	0.00584	0.01129
RABGAP1L	0.04733	0.16792	0.1888	0.11243	0.10367	0.12399	0.06565	0.08853
CACYBP	0.62988	0.77904	1.34185	0.54448	0.33059	0.45719	0.47285	0.18967
MRPS14	0.27806	0.14461	0.19482	0.26878	0.30355	0.1153	0.26796	0.19378
TNN	0.00045	0	0	0.00051	0.01089	0.00161	0	0
KIAA0040	0.1329	0.05601	0.10643	0.2111	0.48248	0.06654	0.09821	0.00398
TNR	7e-05	0.00038	0	0.00064	0.00324	0	0.00153	0
RP11-318C24.2	0.00068	0.00158	0	0.00142	0.00119	0	0.00102	0
RFWD2	0.07898	0.11696	0.0558	0.09272	0.08443	0.05755	0.06291	0.04946
RP11-195C7.1	0.00047	0.00049	0.00078	0.00176	0.00049	0	0.00068	0
PAPPA2	0.00145	0.00055	0.00118	0.00172	0.00024	0	0.10433	0
BRINP2	0.00047	0.00017	0	0	0.00101	0	0.0007	0.00685
SEC16B	0.04458	0.00703	0	0.02182	0.01015	0.01024	0.01888	0
RASAL2-AS1	0.01136	0.00338	0.00077	0.01202	0.01991	0	0.0047	0
RASAL2	0.0842	0.06843	0.0066	0.50546	0.36321	0.02019	0.055	0.03945
C1orf220	0.00118	0.00068	0.00208	0.00134	0.00126	0.00572	0.00073	0
RP5-1098D14.1	0.00163	8e-05	0	0	0.00288	0.00615	0.0004	0
RP11-428K3.1	0.00084	0.00043	0	0	0.00084	0.0102	0.00095	0
RALGPS2	0.05689	0.02226	0.01037	0.01132	0.02787	0.13324	0.06144	0.06703
ANGPTL1	0.00046	0.00014	0	0.00563	0.02005	0	0.03883	0
FAM20B	0.05364	0.03088	0.01805	0.11112	0.10342	0.04022	0.06335	0.0555
TOR3A	0.0826	0.20886	0.06408	0.09911	0.08966	0.21478	0.05476	0.0567
ABL2	0.37026	0.66916	0.03886	0.70827	0.32634	0.05953	0.17699	0.14615
SOAT1	0.1307	0.28244	0.05701	0.10602	0.08995	0.03716	0.10256	0.06319
AXDND1	0.00243	0.00108	0.00104	0.00012	0	0	0.00241	0
NPHS2	0	0	0	0.00754	0	0	0.00296	0
TDRD5	0.00045	0	0	0.00032	0	0	0.0016	0
FAM163A	0	0	0	0.00357	0.00108	0	7e-05	0
RP11-12M5.3	0.0015	0.00042	0	0.00122	0	0	0.00028	0
TOR1AIP2	0.25299	0.15673	0.12856	0.26606	0.23559	0.11189	0.23301	0.23176
RP11-533E19.7	0.00977	0.00333	0.00775	0.00535	0.00792	0.00225	0.00543	0.01211
TOR1AIP1	0.20185	0.10801	0.09577	0.2405	0.19277	0.07333	0.13792	0.0958
RP11-533E19.5	0.00605	0.01097	0.00325	0.00571	0.00624	0.00957	0.00275	0
CEP350	0.13676	0.1628	0.1409	0.30213	0.22395	0.10609	0.10628	0.1629
QSOX1	0.17232	0.1735	0.05647	0.38013	0.1946	0.04572	0.10576	0.02228
LHX4	0.00471	0.00141	0.00186	0.00018	0.00041	0	0.00585	0
ACBD6	0.22362	0.12184	0.07858	0.16599	0.24043	0.07453	0.17247	0.14924
XPR1	0.10368	0.05309	0.02402	0.10187	0.06226	0.02996	0.08641	0.05804
KIAA1614	0.02541	0.00349	0.00113	0.00977	0.01254	0.00599	0.01896	0
RP11-46A10.5	0.00216	0.00165	0.00116	0.00097	0.00091	0.00246	0.00294	0
KIAA1614-AS1	0.00656	0.0032	0.00141	0.00147	0.00179	0	0.00699	0.00398
STX6	0.04977	0.16059	0.02656	0.09906	0.06607	0.03611	0.05395	0.05155
MR1	0.08332	0.13081	0.05247	0.03993	0.1012	0.04708	0.07024	0.04881
IER5	0.34949	0.82726	0.2341	0.7805	0.4775	0.38169	0.21415	0.29448
CACNA1E	0.0086	0.00063	0	0.00038	0.00117	0.00583	0.00374	0
ZNF648	0.00206	0	0	0	0	0	5e-05	0
RP11-538D16.2	0.00174	0	0	0	0	0	0.0004	0
RP11-538D16.3	0.00017	0	0	0	0	0	0.00075	0
GLUL	0.63903	1.84404	0.32691	0.57421	0.58512	0.67494	0.52545	0.72258
TEDDM1	0.00054	0.00041	0	0	0	0	0.00149	0
RGSL1	0.0004	0.00044	0.00268	0.00016	0.0004	0	0.00016	0
RNASEL	0.02253	0.01348	0.01129	0.02671	0.02728	0.00038	0.02217	0.01536
RGS16	0.06757	0.13123	0.12059	0.26326	1.31724	0.1469	0.09858	0.16372
RP11-317P15.4	0.00075	0.00243	0.00133	0.00403	0.00539	0	0.00064	0
NPL	0.02077	0.33407	0.01481	0.02632	0.01591	0.01696	0.21295	0.16939
DHX9	0.22385	0.11796	0.12163	0.24125	0.22917	0.07284	0.18174	0.18896
LAMC1	0.16395	0.02216	0.00848	0.55635	0.60345	0.06217	0.11244	0.13752
LAMC2	0.05074	0.00511	0.00416	0.01266	0.00585	0.00278	0.09721	0
NMNAT2	0.00138	0.00062	0	0.00111	0.01672	0.00329	0.00134	0
SMG7	0.08931	0.04858	0.03555	0.13943	0.09976	0.01475	0.09041	0.04267
NCF2	0.00335	0.2943	0.01031	0.0065	0.01568	0.01159	0.00104	0
ARPC5	0.54362	1.01843	0.52421	0.74643	1.01443	0.33977	0.36217	0.34674
RGL1	0.0784	0.08038	0.00734	0.18494	0.08642	0.02332	0.06083	0.01014
COLGALT2	0.00097	0.00421	0.00179	0.00185	0.01106	0	0.00142	0
TSEN15	0.08234	0.06945	0.10333	0.09755	0.13756	0.07076	0.12514	0.0579
RP11-382D12.2	0.00258	0.0004	0	0.00099	0.00647	0	0.00093	0.01571
C1orf21	0.08297	0.04864	0.11858	0.24075	0.1399	0.02298	0.04686	0.01422
EDEM3	0.09129	0.07133	0.05462	0.22165	0.14328	0.02305	0.06638	0.02043
FAM129A	0.02608	0.13634	0.3259	0.10747	0.2912	0.05667	0.0577	0.03665
RNF2	0.07429	0.07494	0.04338	0.12508	0.07847	0.08107	0.05963	0.08065
TRMT1L	0.07845	0.03726	0.02215	0.0475	0.05003	0.02599	0.0657	0.03273
SWT1	0.01813	0.01191	0.00603	0.03242	0.01811	0.00255	0.01496	0
IVNS1ABP	0.62756	0.39234	0.21784	0.86353	0.41437	0.20186	0.49154	0.40827
GS1-279B7.2	0.00318	0.00149	0	0.00131	0.0019	0	0.00126	0
GS1-204I12.4	0.00191	0	0	0.00053	9e-05	0	0.00253	0
HMCN1	0.01218	0.00288	0.00097	0.14589	0.05767	0	0.0086	0.01969
TPR	0.36688	0.25336	0.37586	0.5375	0.45475	0.1883	0.24306	0.37236
C1orf27	0.16009	0.06549	0.04271	0.14809	0.11934	0.06905	0.11627	0.05834
OCLM	0.00064	0.00015	0.00057	0.00052	0.00065	0	0.00043	0
RP11-295K2.3	0.00074	0.00071	0	0.0005	0.00048	0	0.0005	0
PTGS2	0.0443	0.44598	0.00789	0.04035	0.04489	0.15231	0.03773	0.08422
PACERR	0.00232	0.00692	0	0.00053	0.00094	0	0.00136	0
PLA2G4A	0.00086	0.03352	0	0.00438	0.01561	0.00224	0.00881	0
LINC01037	0.00168	0	0	0	0	0	0.00134	0
RP11-445P19.3	0.00059	0	0.00098	6e-05	0	0	0.00115	0
BRINP3	7e-05	0	0	0	0.00071	0	0.00512	0
RGS18	0.00172	0.17656	0.00702	0.0039	0.00064	0.00861	0.00071	0
RP5-1011O1.3	2e-05	0.00291	0	0	0.00038	0	0.00028	0
RGS1	0.16166	2.05462	1.47336	0.15666	0.16348	1.56604	0.07971	0.27645
RGS13	0.00184	0.03203	0.02354	0.00203	0.00203	0.33168	0.00118	0.02044
RGS2	0.28267	1.66287	0.94776	0.26729	0.23209	1.12328	0.13303	0.13343
UCHL5	0.10145	0.06979	0.07226	0.09894	0.09318	0.06485	0.10026	0.12044
TROVE2	0.27214	0.17047	0.16293	0.35048	0.33408	0.11152	0.20031	0.1682
RP11-101E13.5	0.00681	0.00589	0.0013	0.00896	0.00584	0	0.01346	0.01101
GLRX2	0.14448	0.13748	0.07494	0.1011	0.09116	0.11593	0.11135	0.08008
CDC73	0.19094	0.13026	0.1027	0.19093	0.19371	0.08903	0.13389	0.1406
B3GALT2	0.00087	0.00274	0.02557	0.00286	0.00146	0	0.00036	0
LINC01031	0.00013	0.00037	0	0.00057	0	0	0.00042	0
RP11-476B1.1	9e-05	0.0021	0	0.00017	0.00028	0	0	0
KCNT2	0.00802	0.001	0	0.0021	0.01214	0	0.00817	0
CFH	0.15402	0.02166	0.01158	0.14122	0.2698	0.02104	0.05906	0.07033
CFHR3	0.00343	0	0	0	0.00071	0.00038	0.00071	0.00398
CFHR1	0.0023	0.00101	0	0.00181	0.00195	0	0.00131	0
ASPM	0.01457	0.00891	0.08563	0.00692	0.00612	0.00318	0.00477	0.24693
ZBTB41	0.04394	0.01766	0.01213	0.04102	0.05187	0.01889	0.04247	0.00452
CRB1	0.00104	0.00015	0	0.00011	0	0	0.00051	0.09391
DENND1B	0.06097	0.12739	0.06609	0.05812	0.05006	0.10946	0.0741	0.00398
C1orf53	0.04331	0.01724	0.00395	0.00588	0.0121	0.00709	0.05477	0.02175
LHX9	0.00895	0.00109	0	0	0.00025	0	0.0002	0
NEK7	0.12074	0.11653	0.10253	0.2072	0.17144	0.03808	0.09092	0.04849
ATP6V1G3	0	0.0007	0.001	0.00288	0	0	0.20544	0
PTPRC	0.0278	0.67732	1.06763	0.03817	0.03047	0.28761	0.02492	0.03021
MIR181A1HG	0.02663	0.13867	0.0268	0.06601	0.03943	0.02721	0.00571	0
NR5A2	0.0075	0.00033	0.01619	0.05806	0.01455	0.00637	0.00095	0.02316
LINC00862	0.00355	0.00095	0.00165	0.00066	0	0.00224	0.00171	0
ZNF281	0.20869	0.16353	0.0994	0.2504	0.13559	0.10424	0.07459	0.05251
RP11-469A15.2	0.00476	0.0006	0	4e-05	0.00282	0	0.0008	0
RP11-121P12.1	0.00152	0	0.00327	0.00044	0.00051	0	0	0
KIF14	0.00597	0.00501	0.03078	0.00635	0.00292	0	0.00204	0.06849
DDX59	0.06827	0.04837	0.03861	0.08353	0.08179	0.01601	0.06274	0.05366
RP11-92G12.3	0.00276	0.00112	0	0.00077	0.00187	0.00335	0.00813	0
CAMSAP2	0.09372	0.03891	0.00255	0.23333	0.13782	0.01042	0.08053	0.02533
C1orf106	0.09913	0.00471	0.00481	0.00748	0.00827	0.0063	0.05868	0.01364
KIF21B	0.00295	0.02597	0.03409	0.00946	0.00778	0.00103	0.00194	0
RP11-168O16.1	0.00039	0.01842	0.00212	0.00166	0.0003	0.00235	0.00037	0
ASCL5	0.00162	0.00014	0.0006	0.00031	0	0	0.00108	0
TMEM9	0.37409	0.07989	0.04248	0.15267	0.19391	0.04635	0.26005	0.09736
PKP1	0.01792	0.00034	0.00263	0.00554	0.00042	0	0.00134	0
TNNT2	0.00226	0.00347	0	0.02268	0.00073	0.00038	0.0153	0
LAD1	0.04432	0.01479	0.00228	0.00454	0.0022	0.01511	0.06623	0.06253
RP11-27G14.4	0.00028	5e-05	0	0	0	0	0.00067	0
TNNI1	0.00076	0.00033	0	0.00368	0.00039	0.00465	0.00699	0
PHLDA3	0.22079	0.01988	0.02844	0.12334	0.1766	0.02621	0.07222	0.02793
CSRP1	0.12876	0.12511	0.08709	0.38403	0.8892	0.10745	0.17012	0.11771
RP11-134G8.7	0.00284	0.00554	0.00361	0.00521	0.00268	0.00038	0.00717	0.00949
RP11-134G8.5	0.00548	0.00867	0.0119	0.01172	0.00529	0.00038	0.01516	0
NAV1	0.02521	0.06616	0.00225	0.26678	0.0938	0.03985	0.01035	0.0477
IPO9-AS1	0.00497	0.00335	0.00227	0.00745	0.01456	0.00142	0.00375	0
RP11-90L20.2	0.00011	0.00021	0	0.00069	0.00017	0	0.00039	0
IPO9	0.09717	0.05576	0.05295	0.1422	0.12784	0.04268	0.06621	0.10498
SHISA4	0.02934	0.02547	0.00179	0.04645	0.08348	0.01387	0.03412	0
RP11-307B6.3	0.00098	0.00109	0.00017	0.00159	0.00146	0	0.00153	0
LMOD1	0.00208	0.0019	0	0.00952	0.34116	0	0.00551	0.01144
TIMM17A	0.37645	0.23111	0.18578	0.27857	0.36277	0.23017	0.33946	0.23076
RNPEP	0.1858	0.2201	0.06941	0.17978	0.25515	0.04858	0.12608	0.08355
RP11-465N4.5	0.0007	0	0	0.00021	0	0	0.00057	0
RP11-465N4.4	0.01124	0	0	0.00039	0.00015	0.00104	0.00453	0
ELF3	0.72339	0.03915	0.02428	0.06286	0.05372	0.02481	0.51896	0.0246
GPR37L1	0.00072	0	0	0	0	0	0.00103	0
ARL8A	0.15459	0.13558	0.0617	0.16058	0.13551	0.04329	0.10667	0.0346
PTPN7	0.01318	0.13519	0.51607	0.0153	0.01437	0.30962	0.00552	0.07828
LGR6	0.00052	0.00026	0.00689	0.00119	0.0055	0	0.00062	0
UBE2T	0.02893	0.02413	0.11082	0.03235	0.02728	0.00797	0.0164	0.48119
PPP1R12B	0.04942	0.02153	0.02252	0.08474	0.52031	0.02429	0.08666	0.0538
SYT2	0.00019	0.00016	0	0.00037	0.00157	0	0.00122	0
RP11-569A11.1	0.00141	0.00109	0	0.00069	0.00629	0	0.00075	0
KDM5B	0.12935	0.04498	0.03597	0.11754	0.13855	0.0397	0.10965	0.03386
RP11-480I12.10	0.00155	9e-05	0	0.00068	0.00156	0	0.00126	0.01571
PCAT6	0.0505	0.00749	0.00403	0.01061	0.01696	0.02168	0.03225	0.00477
RABIF	0.10981	0.09907	0.18683	0.10305	0.13235	0.07244	0.07819	0.04133
KLHL12	0.06885	0.05628	0.03112	0.05054	0.04638	0.02632	0.06415	0.02188
ADIPOR1	0.30012	0.36537	0.16294	0.30804	0.26987	0.20674	0.21782	0.57554
CYB5R1	0.18915	0.14082	0.03883	0.20029	0.17485	0.07867	0.15938	0.09991
TMEM183A	0.19604	0.15433	0.16683	0.20226	0.23394	0.09329	0.17439	0.20364
PPFIA4	0.03091	0.00332	0.00107	0.0046	0.00636	0.0048	0.02199	0.00398
ADORA1	0.00312	0.0018	0.00145	0.00137	0.00265	0.00514	0.00468	0
CHI3L1	0.01404	0.02038	0.00028	0.00565	0.00281	0.00038	0.03117	0.0339
CHIT1	0.00311	0.05442	0	0.00217	0.00144	0.00208	7e-05	0
LINC01353	0.00354	0.01593	0.00964	0.01018	0.00278	0.07989	0.00149	0
LINC01136	0.00239	0.00668	0.00182	0.00043	0.0011	0	0.00181	0
BTG2	0.98466	0.68913	0.63636	0.75457	1.08664	1.04677	0.67798	0.69416
FMOD	0.02948	0.00325	9e-05	0.00212	0.02149	0.00133	0.01139	0
PRELP	0.00489	0.00106	0	0.00717	0.10388	0	0.00183	0
ATP2B4	0.09286	0.04295	0.10457	0.27545	0.28196	0.03368	0.08805	0.12641
LAX1	0.00343	0.00388	0.10158	0.00181	0.00254	0.14281	0.00089	0
ZC3H11A	0.22454	0.16374	0.08716	0.37544	0.32903	0.11409	0.20037	0.17376
ZBED6	0.08665	0.04279	0.04102	0.12441	0.17157	0.07258	0.05505	0.01105
SNRPE	0.94341	0.52278	0.52281	0.6383	0.73572	0.41445	0.7965	0.71835
LINC00303	0.00015	0	0	0.00043	0.00078	0	0.00024	0
SOX13	0.04013	0.00925	0.00562	0.11092	0.19405	0.00792	0.03484	0.05451
ETNK2	0.11999	0.00827	0.00284	0.01585	0.02041	0.00418	0.15838	0.021
REN	0.00434	0.00342	0.00109	0.00676	0.08373	0	0.00182	0
KISS1	0.00764	0.00208	0.00124	0.00264	0.00065	0.00038	0.00201	0
GOLT1A	0.07079	0.00311	0.00028	0.002	0.00246	0.00909	0.05163	0
PLEKHA6	0.05567	0.00464	0.00051	0.01049	0.00729	0.00246	0.07029	0.0151
LINC00628	0.00153	0.0008	0	0.00091	0.00097	0	0.00076	0
RP11-739N20.2	0.00102	0	0	0.00028	0.00032	0	0.00075	0
PPP1R15B	0.3677	0.36127	0.11953	0.34438	0.21009	0.22501	0.19847	0.17823
PIK3C2B	0.02604	0.00932	0.0127	0.18028	0.04108	0.0288	0.00763	0.02442
MDM4	0.18648	0.13107	0.11805	0.25568	0.2578	0.15333	0.18593	0.13999
RP11-430C7.4	0.00112	0.00021	0.00195	0.00057	0.00024	0.00445	0.00061	0
LRRN2	0.00055	0.00058	0	0.00576	0.00118	0.00318	0.01475	0
RP11-430C7.5	0.00133	0.00066	0.00139	0.00063	0.0001	0	0.00192	0.00685
NFASC	0.00511	0.00604	0.00198	0.03498	0.3133	0.00453	0.01163	0.01105
TMEM81	0.00676	0.00236	0.00422	0.007	0.00463	0.00591	0.00571	0.0139
RBBP5	0.08512	0.05526	0.06006	0.09541	0.08707	0.08015	0.08681	0.06693
DSTYK	0.06665	0.04428	0.04474	0.12424	0.10981	0.03637	0.06718	0.19705
TMCC2	0.00239	0.00365	0.0048	0.00949	0.00895	0.00528	0.00664	0.3258
NUAK2	0.11333	0.04318	0.00756	0.04052	0.04043	0.05066	0.14256	0.01253
KLHDC8A	0.00167	0.00049	0	0.01709	0.00673	0.00684	0.00096	0.01536
LEMD1	0.01573	0.0006	0	0.00031	0	0	0.00156	0
BLACAT1	0.00069	0	0	0	0	0	0.00105	0
RP11-576D8.4	0.00043	0.00021	0.00164	8e-05	0.00043	0.00193	0.00022	0
CDK18	0.40239	0.04541	0.0114	0.03621	0.0995	0.02657	0.19363	0.14859
MFSD4	0.03268	0.00168	0.00557	0.01068	0.0027	0.00862	0.16222	0
ELK4	0.11301	0.0636	0.07029	0.18802	0.1379	0.03823	0.11468	0.09553
SLC45A3	0.00414	0.0032	0.00114	0.00167	0.00342	0.12203	0.00644	0
NUCKS1	0.92301	0.59785	0.46079	1.08428	1.45317	0.35502	0.89657	1.09508
RAB29	0.12947	0.11442	0.14644	0.14361	0.05149	0.03767	0.21402	0.04652
SLC41A1	0.11257	0.02845	0.05719	0.17502	0.09779	0.04298	0.08423	0.08872
PM20D1	0.0021	0.00063	0.00159	0.00044	0.0003	0.00038	0.00819	0
SLC26A9	0.01059	0.00068	0.00098	0.0014	0.00151	0.00263	0.01603	0
RAB7B	0.01919	0.09791	0.00091	0.00553	0.02233	0.00638	0.00281	0.01776
CTSE	0.00353	0.00035	0	0	0.00023	0	0.00086	0.02498
C1orf186	0.46507	0.03171	0.02398	0.02653	0.03226	0.4026	0.12366	0.03114
AVPR1B	0.00059	0.0002	0	0	0	0	0.00021	0
RP11-38J22.3	0.00688	0.00013	0.00072	0.00046	0.00047	0	0.00099	0
FAM72A	0.01474	0.05584	0.00845	0.03066	0.00761	0.00849	0.00341	0.01033
SRGAP2	0.07172	0.22876	0.04734	0.21305	0.076	0.04488	0.03545	0.10038
IKBKE	0.01958	0.03745	0.05312	0.00398	0.01264	0.00342	0.00753	0
RP11-534L20.5	0.00045	0.00044	0	0	0	0	0.00026	0
RASSF5	0.03617	0.27875	0.24974	0.03808	0.02016	0.22237	0.01324	0.01265
EIF2D	0.13082	0.07348	0.06101	0.10133	0.12395	0.0776	0.11402	0.13754
RP11-343H5.6	0.00516	0.00992	0.00164	0.00941	0.00406	0.00119	0.00175	0
DYRK3	0.07828	0.02019	0.01228	0.04546	0.04281	0.01571	0.02226	0.05628
MAPKAPK2	0.28912	0.17148	0.12498	0.24917	0.27026	0.11849	0.19694	0.11883
IL10	0.0127	0.43841	0.0614	0.01313	0.00934	0.01945	0.0073	0.03174
IL19	7e-05	0.00461	0	0.00012	0	0	0.00112	0
IL20	0.00163	0.02482	0	0.00083	0.00066	0	0.00078	0
IL24	0.00016	0.00448	0	0.00174	0.00297	0	0.00064	0
FCMR	0.01616	0.02165	0.21207	0.00895	0.02376	0.14196	0.00729	0
PIGR	0.05932	0.00682	0.00173	0.00396	0.00163	0.01444	0.23547	0
FCAMR	0.00376	0.00066	0	0.00103	0.00048	0	0.03045	0
C1orf116	0.0065	0.00088	0	0.00044	0.00023	0.00106	0.03066	0
PFKFB2	0.01432	0.04156	0.00279	0.01214	0.01115	0.01347	0.09189	0.00398
YOD1	0.04372	0.0162	0.01805	0.02683	0.01584	0.01743	0.0543	0.15551
C4BPB	0.00105	0.00082	0.00091	0.00266	0.00395	0	0.00308	0
C4BPA	0.00166	0.00017	0	0	0	0	0	0
CD55	0.12001	0.56374	0.55517	0.34535	0.33424	0.57901	0.15785	0.21367
CR2	2e-05	0.00014	0.00087	0.00022	0	0	0.02132	0
CR1	0.0006	0.02849	0.00149	0.00343	0.00124	0.00786	0.00068	0.07114
CR1L	0.00687	0.00733	0.00056	0.00244	0.00093	0.00072	0.01187	0.63568
CD46	0.43303	0.26005	0.14161	0.82996	0.66894	0.14975	0.44881	0.23272
C1orf132	0.13278	0.09741	0.06758	0.07193	0.18896	0.1788	0.17184	0.07647
RP11-328D5.1	0.00014	0.00011	0	0.00218	0.00043	0	0	0
CD34	0.1312	0.024	0.01264	1.23927	0.4338	0.04554	0.03638	0.10458
PLXNA2	0.08532	0.03073	0.00085	0.47673	0.14167	0.01123	0.03805	0.01111
CAMK1G	0.00063	0.00954	0	0.00337	0.03071	0	0.00051	0
LAMB3	0.07467	0.03626	0.00344	0.00608	0.02676	0.00951	0.04687	0.01762
RP1-28O10.1	0.01269	0.0084	0.00486	0.00184	0.00526	0.02114	0.03334	0
G0S2	0.51681	1.68651	0.16398	0.14359	0.18145	0.34409	0.60556	0.32201
HSD11B1	0.00055	0.00764	0.00047	0.00039	0.02857	0.00072	0.00114	0.01353
TRAF3IP3	0.00997	0.1026	0.27427	0.00687	0.0061	0.09322	0.03221	0
C1orf74	0.00857	0.00327	0.00462	0.00256	0.00317	0	0.01247	0.00391
IRF6	0.04114	0.00373	0.00532	0.01271	0.00499	0	0.08405	0
DIEXF	0.05512	0.01585	0.02116	0.03614	0.08554	0.0214	0.03324	0.04856
SYT14	0.00019	0	0	0	0	0	0.0026	0
SERTAD4-AS1	0.18469	0.00626	0.0063	0.10622	0.04247	0.00317	0.08577	0
SERTAD4	0.05774	0.00112	0.00061	0.01644	0.01737	0	0.01668	0
HHAT	0.03234	0.00918	0.00607	0.01983	0.0161	0.00896	0.02773	0.00972
RCOR3	0.09094	0.05675	0.05351	0.09951	0.09732	0.02556	0.09802	0.07544
TRAF5	0.03756	0.07758	0.10601	0.05102	0.09804	0.08504	0.02681	0.04194
LINC00467	0.11022	0.06709	0.03276	0.06273	0.08226	0.06008	0.14713	0.00452
SLC30A1	0.11944	0.11591	0.05378	0.17774	0.07047	0.02048	0.13289	0.10796
RP11-354K1.1	0.00037	0	0	0.00051	0.00032	0	0.00055	0
NEK2	0.00439	0.00456	0.03247	0.00162	0.00085	0	0.00063	0.15752
RP11-122M14.1	0.00048	0.00033	0.001	0	0	0	0.00145	0
LPGAT1	0.18055	0.10312	0.05321	0.18617	0.12672	0.04159	0.10212	0.03208
RP11-552D8.1	0.00046	0.00029	0	0.00064	0	0	0.00019	0
INTS7	0.01869	0.0162	0.01908	0.02137	0.02516	0.00972	0.01842	0.04796
DTL	0.00832	0.00454	0.03384	0.00579	0.00386	0	0.00356	0.14082
RP11-15I11.2	0.00047	0.00068	0	0.01144	0.00123	0	0.0005	0
RP11-15I11.3	0.00121	0.0002	0.00186	0.00016	0	0	0.00318	0
PPP2R5A	0.1063	0.06882	0.12345	0.22406	0.14078	0.03811	0.1373	0.075
RP11-384C4.7	0.00036	0.00236	0.00102	0.00195	0.0004	0	0.00109	0
TMEM206	0.01632	0.05896	0.02168	0.04412	0.02603	0.02175	0.03222	0.01213
NENF	1.01855	0.58569	0.29906	0.55336	0.9442	0.52958	0.8104	0.52626
RP11-61J19.3	8e-05	0.0032	0	4e-05	0	0	5e-05	0
RP11-61J19.5	0.07013	0.11862	0.01976	0.03535	0.03334	0.00967	0.05422	0.00452
[truncated: 20,231 more rows]
