# Supplementary material for: CA9‐Targeted PET Imaging for Noninvasive Discrimination of Clear Cell Renal Cell Carcinoma and Associated Tumor Biological Features
Source: Adv Sci (Weinh). 2026 Jul 20:e76622. Online ahead of print. doi: 10.1002/advs.76622 (PMC13383157; doi:10.1002/advs.76622)
Supplement: Supplementary file 5 — Supporting File 5: advs76622‐sup‐0005‐blotts.zip. [file ADVS-9999-e76622-s004.zip]

Archive with 2 entries (1 files):
- advs76622-sup-0005-blotts/
- advs76622-sup-0005-blotts/Original WB blot.pptx
